# Supplementary material for: Targeted neuronal reprogramming rescues memory and neural synchrony in Alzheimer’s disease
Source: Mol Biomed. 2026 Jun 10;7:87. doi: 10.1186/s43556-026-00481-w (PMC13253944; doi:10.1186/s43556-026-00481-w)
Supplement: Supplementary file 2 — Supplementary Material 2. [file 43556_2026_481_MOESM2_ESM.xlsx]

## Sheet: DEPs i4F+Veh vs i4F+Dox
Uniprot	Gene	Protein name	Peptides	WT - DOX 1 Hip	WT - DOX 2 Hip	WT - DOX 3 Hip	WT - DOX 4 Hip	WT - VEH 1 Hip	WT - VEH 2 Hip	WT - VEH 3 Hip	WT - VEH 4 Hip	Log -p-value	q-value	Log2 FoldChange	p-value	Fold Change
A6X935	Itih4	Inter alpha-trypsin inhibitor, heavy chain 4	7	0.420634	0.891901	0.104442	1.45514	-1.4587	-0.975085	0.382742	-0.821076	1.58232	0.372513	0.529204	0.0261628	1.44313
D3Z7Q2	Smim20	Small integral membrane protein 20	2	1.19241	0.582358	0.132828	1.13955	-0.616033	-1.72302	0.0483299	-0.756424	1.85872	0.330591	0.539833	0.0138447	1.4538
E9Q401	Ryr2	Ryanodine receptor 2	94	-0.655686	-1.75742	-0.0738319	-0.45949	1.33949	0.436507	1.13076	0.0396724	1.6917	0.3717	-0.384256	0.0203376	0.766174
F6SEU4	Syngap1	Ras/Rap GTPase-activating protein SynGAP	63	-1.22974	-1.04446	-0.233241	-1.03278	1.16964	0.931301	0.671345	0.767937	3.42654	0.164	-0.395294	0.000374504	0.760334
O08914	Faah	Fatty-acid amide hydrolase 1	13	-1.5827	-0.782554	-0.399822	-0.423432	0.856478	1.47619	0.791636	0.0642009	2.14217	0.26036	-0.382304	0.00720829	0.767211
O09114	Ptgds	Prostaglandin-H2 D-isomerase	2	-1.25319	-1.50577	0.0839714	-0.45462	0.985881	0.880856	0.182486	1.08039	2.01577	0.304033	-1.38921	0.00964338	0.381775
O54734	Ddost	Dolichyl-diphosphooligosaccharide--protein glycosyltransferase 48 kDa subunit	10	-1.54389	-0.25825	-0.801706	-0.872978	1.00752	1.02178	0.585739	0.861785	3.07567	0.18575	-0.392891	0.000840094	0.761602
O70566	Diaph2	Protein diaphanous homolog 2	11	-1.39268	-1.19622	0.311527	-0.880597	1.1522	0.871962	0.452125	0.681689	2.07496	0.26567	-0.4684	0.00841465	0.722766
P01639	Igkv9-120	Immunoglobulin kappa chain variable 9-120	3	0.916218	0.146335	1.72835	0.334538	-1.36794	-0.368544	-0.509618	-0.879342	2.0073	0.303382	1.11769	0.00983343	2.16999
P02089	Hbb-b2	Hemoglobin subunit beta-2	8	0.798167	0.667778	0.563451	0.839905	-1.28493	-1.16392	0.738442	-1.15889	1.57837	0.374493	2.82548	0.0264014	7.08852
P03911	Mtnd4	NADH-ubiquinone oxidoreductase chain 4	5	-0.705266	-0.151818	-1.06262	-0.957063	-0.0138041	1.34892	1.61531	-0.0736622	1.58886	0.370696	-0.683398	0.0257716	0.622697
P04919	Slc4a1	Band 3 anion transport protein	11	-1.46389	-0.905539	-0.415506	0.0503821	0.0358685	0.274455	0.561421	1.86281	1.40408	0.407938	-0.893485	0.0394387	0.538312
P09602	Hmgn2	Non-histone chromosomal protein HMG-17	7	-1.40075	0.106196	0.0961135	-1.46395	0.176564	0.194147	0.846304	1.44538	1.32088	0.418379	-0.669143	0.0477663	0.62888
P0C673	Igsf11	Immunoglobulin superfamily member 11	5	-0.581565	-0.862349	-0.757054	-0.988259	0.0277624	1.88484	0.644277	0.632347	2.14379	0.26198	-0.478196	0.00718138	0.717875
P0DP26	Calm1	Calmodulin-1	7	0.0855242	1.01178	0.417022	1.57824	-1.34309	-0.175632	-0.447044	-1.1268	1.94261	0.32077	0.409735	0.0114127	1.32844
P15208	Insr	Insulin receptor	2	-0.257997	1.81583	0.405366	0.864205	-0.131147	-0.62639	-0.740575	-1.32929	1.52123	0.376564	0.983619	0.0301141	1.97742
P18608	Hmgn1	Non-histone chromosomal protein HMG-14	2	-1.38275	0.35065	-0.327503	-1.54633	1.04141	0.512287	0.355642	0.996597	1.6308	0.363806	-0.959263	0.0233991	0.51432
P22005	Penk	Proenkephalin-A	4	1.89601	-0.10831	-0.109497	1.11241	-0.435312	-0.821546	-0.539615	-0.994147	1.47334	0.379243	1.57725	0.0336245	2.98401
P23818	Gria1	Glutamate receptor 1	29	-1.64986	-0.94299	-0.772964	0.100829	0.833474	0.997852	0.539351	0.894311	2.32905	0.230324	-0.388445	0.00468762	0.763953
P26645	Marcks	Myristoylated alanine-rich C-kinase substrate	9	0.306054	1.78253	0.890024	-0.0515864	-1.32933	-0.890367	-0.602731	-0.104598	1.66212	0.368846	0.432772	0.0217712	1.34982
P27546	Map4	Microtubule-associated protein 4	3	0.00969642	-0.988812	-0.924551	-1.39358	0.504731	0.499366	0.932203	1.36095	2.41741	0.222267	-0.43133	0.00382463	0.741578
P27671	Rasgrf1	Ras-specific guanine nucleotide-releasing factor 1	25	-1.55701	-0.0728533	-0.0947038	-1.25778	0.541466	0.132156	1.19733	1.1114	1.74854	0.350309	-0.40916	0.0178425	0.753062
P31725	S100a9	Protein S100-A9	2	-1.11965	-1.52156	0.330523	-0.511796	0.678225	-0.0149856	1.44616	0.713072	1.5147	0.378799	-0.635102	0.0305706	0.643895
P46978	Stt3a	Dolichyl-diphosphooligosaccharide--protein glycosyltransferase subunit STT3A	8	-1.09872	-0.908729	-0.644999	-0.923913	0.886242	0.886507	1.40159	0.402017	3.68093	0.139	-0.587945	0.000208481	0.66529
P47867	Scg3	Secretogranin-3	13	1.56629	0.413807	0.0950142	1.01074	-0.237276	-1.44975	-1.02224	-0.37658	1.92984	0.317106	0.438733	0.0117534	1.35541
P50096	Impdh1	Inosine-5'-monophosphate dehydrogenase 1	4	0.752472	0.599079	0.640989	1.32295	-0.26381	-0.33809	-1.20164	-1.51195	2.47036	0.215778	0.396687	0.0033856	1.31648
P53026	Rpl10a	Large ribosomal subunit protein uL1	9	-0.717822	-0.922347	-1.01732	-1.00736	1.28714	0.627172	0.906879	0.843665	4.67187	0.048	-0.469757	2.12877e-05	0.722086
P53702	Hccs	Holocytochrome c-type synthase	5	0.438542	0.633524	0.432845	1.15416	-0.00948093	-0.0511448	-0.430817	-2.16762	1.31719	0.420651	0.472116	0.048174	1.38714
P58064	Mrps6	Small ribosomal subunit protein bS6m	4	1.28229	0.778652	0.286591	1.04738	-0.837961	-0.316505	-0.760962	-1.47948	2.73191	0.195879	0.440447	0.00185392	1.35702
P58771	Tpm1	Tropomyosin alpha-1 chain	2	0.711389	0.189017	0.473263	1.34451	-0.230492	-0.536992	-2.01996	0.0692687	1.38464	0.413363	1.00955	0.0412441	2.01328
P61080	Ube2d1	Ubiquitin-conjugating enzyme E2 D1	2	1.00503	0.780346	0.691056	0.734099	-0.719597	-1.58122	-1.13774	0.228025	2.19307	0.257422	1.59904	0.00641099	3.02942
P61804	Dad1	Dolichyl-diphosphooligosaccharide--protein glycosyltransferase subunit DAD1	3	-1.38179	-0.847483	-0.797069	-0.382001	0.641389	1.21632	1.27439	0.276237	2.78215	0.206963	-0.464042	0.00165139	0.724952
P62245	Rps15a	Small ribosomal subunit protein uS8	8	-1.09652	-0.875129	0.540734	-1.23616	1.41629	-0.230167	0.907604	0.573337	1.32608	0.418533	-0.394368	0.0471977	0.760823
P62881-2	Gnb5	Isoform 2 of Guanine nucleotide-binding protein subunit beta-5	2	1.50754	1.07308	0.325974	0.371371	-1.12741	-0.128757	-1.02067	-1.00112	2.36382	0.220286	0.39674	0.00432692	1.31653
P63239	Pcsk1	Neuroendocrine convertase 1	4	1.48599	0.245994	0.834917	0.43946	-0.189342	-1.0192	-0.140493	-1.65733	1.78818	0.341224	0.863994	0.0162863	1.82007
P70677	Casp3	Caspase-3	2	1.00459	0.732802	0.475112	0.563534	0.203391	-0.333004	-0.530603	-2.11582	1.45491	0.387357	0.704878	0.0350823	1.63001
P70691	Ugt1a2	UDP-glucuronosyltransferase 1-2	2	1.94471	0.614114	0.603945	-0.398417	-0.931593	-0.495949	-1.06217	-0.274645	1.44036	0.397527	0.767399	0.0362775	1.7022
P83093	Stim2	Stromal interaction molecule 2	18	-0.678672	-1.62803	-0.998441	0.384557	0.525637	1.4021	0.563914	0.428925	1.65246	0.366077	-0.470081	0.0222608	0.721924
P97461	Rps5	Small ribosomal subunit protein uS7	10	-0.893442	-1.49351	0.656432	-0.919799	1.22678	0.574736	0.923764	-0.0749583	1.30755	0.421213	-0.650762	0.0492552	0.636944
P97467	Pam	Peptidyl-glycine alpha-amidating monooxygenase	12	2.03258	-0.049672	0.198641	0.698707	-0.588976	-1.14465	-0.463736	-0.68289	1.5938	0.369828	0.393497	0.0254802	1.31357
P97742	Cpt1a	Carnitine O-palmitoyltransferase 1, liver isoform	11	-1.39154	-1.01762	0.270179	-0.870998	0.929669	0.282344	1.46293	0.335034	1.79426	0.343067	-1.00052	0.0160597	0.49982
Q00576	PTDSS1	Phosphatidylserine synthase 1	2	-1.0198	-0.0118372	-1.10491	-1.07071	0.380515	1.04185	1.51271	0.272187	2.18538	0.259736	-0.757093	0.00652563	0.591687
Q07079	Igfbp5	Insulin-like growth factor-binding protein 5	3	-1.50773	-0.464731	0.573671	-1.24877	0.457123	0.00580054	0.976241	1.20839	1.30452	0.420581	-0.442559	0.0495993	0.735828
Q0P678	Zc3h18	Zinc finger CCCH domain-containing protein 18	2	0.515538	1.01256	0.813885	0.346736	-0.733029	-2.06855	0.284139	-0.171272	1.3505	0.417982	0.650962	0.0446166	1.57021
Q3TDN2	Faf2	FAS-associated factor 2	2	-0.337685	-0.582192	-0.998355	-0.880496	-0.543226	0.404896	1.50622	1.43084	1.48373	0.377723	-0.663461	0.0328302	0.631362
Q3TGF2	Fam107b	Protein FAM107B	5	0.0560829	1.03581	1.02097	0.637157	-0.844615	-1.30488	-1.2696	0.669059	1.42277	0.401468	1.7242	0.0377771	3.30396
Q3TZM9	Alg11	GDP-Man:Man(3)GlcNAc(2)-PP-Dol alpha-1,2-mannosyltransferase	3	-0.877271	-1.25558	-0.387491	-0.811201	1.43545	0.121235	1.20002	0.574835	2.51895	0.215347	-0.400567	0.00302729	0.75756
Q3U0S6	Rasip1	Ras-interacting protein 1	2	1.24316	0.672624	0.666053	0.253123	0.465932	-1.28991	-1.5493	-0.461681	1.53132	0.37767	0.874092	0.0294223	1.83285
Q3U214	Mast3	Microtubule-associated serine/threonine-protein kinase 3	13	-0.281647	-1.51037	-0.248622	-1.17456	0.923044	1.20837	0.928265	0.15553	2.20417	0.253348	-0.439687	0.00624924	0.737295
Q3UHB8	Ccdc177	Coiled-coil domain-containing protein 177	12	-0.729274	-0.383107	-0.264027	-1.7434	1.09328	1.07503	0.927742	0.0237514	1.99596	0.304698	-0.443351	0.0100934	0.735424
Q3UHF7	Hivep2	Transcription factor HIVEP2	6	0.352577	-1.11127	-0.325666	-1.78415	0.44178	1.15357	0.549528	0.723633	1.57727	0.373122	-0.711018	0.0264688	0.610889
Q3UNZ8	Cryzl2	Quinone oxidoreductase-like protein 2	5	1.55882	-0.186839	-0.218079	1.55924	-0.937735	-0.879955	-0.477755	-0.417696	1.37873	0.414441	0.388803	0.0418091	1.30931
Q3UQ44	Iqgap2	Ras GTPase-activating-like protein IQGAP2	45	-0.985485	-1.46656	-0.996288	0.433721	0.626642	1.07237	0.277487	1.03811	1.8021	0.340339	-0.673593	0.0157726	0.626943
Q3UUJ4	Strada	STE20-related kinase adapter protein alpha	2	0.74816	0.725683	0.669435	0.868463	-1.71001	-1.33573	0.0515184	-0.0175182	1.79724	0.343438	1.69179	0.0159501	3.23057
Q3V1U8	Elmod1	ELMO domain-containing protein 1	7	-0.555821	-0.832537	-0.188991	-1.63829	1.18996	0.927529	0.9957	0.102454	2.20521	0.255682	-0.480913	0.00623436	0.716524
Q4LDD4	Arap1	Arf-GAP with Rho-GAP domain, ANK repeat and PH domain-containing protein 1	5	0.726591	0.394785	0.49357	1.70911	-0.571939	-1.12704	-1.15443	-0.470638	2.49604	0.216627	0.805828	0.00319128	1.74815
Q501J7	Phactr4	Phosphatase and actin regulator 4	4	0.477702	-1.29444	-0.226555	-1.64534	0.823283	0.198964	0.492631	1.17375	1.35041	0.417131	-0.393936	0.0446265	0.76105
Q5DTT2-2	Psd	Isoform 2 of PH and SEC7 domain-containing protein 1	5	-1.47694	-0.620693	-1.0582	0.179338	1.02224	1.44797	0.32957	0.176721	1.7391	0.352711	-0.475518	0.0182348	0.719208
Q60829	Ppp1r1b	Protein phosphatase 1 regulatory subunit 1B	2	0.563439	1.06538	1.22093	0.320276	-0.202178	-0.232059	-1.61005	-1.12574	2.10103	0.258618	0.516047	0.00792445	1.43003
Q60872	Eif1a	Eukaryotic translation initiation factor 1A	2	1.48306	1.18571	-0.198388	0.439876	-0.244745	-0.97797	-1.44442	-0.243126	1.63715	0.362482	0.425458	0.0230594	1.343
Q61024	Asns	Asparagine synthetase [glutamine-hydrolyzing]	4	1.18685	0.615236	0.754816	0.458881	0.0930861	-1.50837	-1.459	-0.141501	1.8041	0.340705	0.593854	0.0157001	1.50927
Q61247	Serpinf2	Alpha-2-antiplasmin	3	-2.05121	-0.351395	-0.635857	0.315909	0.337989	0.479447	0.897204	1.00791	1.3898	0.411598	-0.682294	0.040757	0.623174
Q62383	Supt6h	Transcription elongation factor SPT6	10	0.267961	0.79893	0.840116	1.43459	-0.370995	-1.35337	-1.16154	-0.4557	2.55037	0.206609	0.461291	0.00281601	1.37677
Q64511	Top2b	DNA topoisomerase 2-beta	11	-0.662793	-1.13713	-1.1155	-0.562512	1.1314	0.171291	0.961826	1.21341	3.08104	0.194667	-0.644201	0.000829777	0.639847
Q6DIC0	Smarca2	Probable global transcription activator SNF2L2	10	-1.31169	-0.523288	0.113079	-1.20237	0.787011	-0.214304	0.933947	1.41761	1.65796	0.368574	-0.51815	0.0219804	0.698267
Q6PDQ2	Chd4	Chromodomain-helicase-DNA-binding protein 4	15	-1.15323	-1.31863	-0.514582	-0.386788	0.932881	0.251634	0.787711	1.401	2.65483	0.1896	-0.577403	0.00221398	0.670169
Q7TN98	Cpeb4	Cytoplasmic polyadenylation element-binding protein 4	2	1.06429	0.739561	0.484015	1.09218	-0.167374	-0.92418	-1.58725	-0.701235	2.67853	0.193514	0.865646	0.00209639	1.82216
Q7TPV4	Mybbp1a	Myb-binding protein 1A	11	-0.753394	-1.38909	-0.305536	-0.635295	1.07068	-0.288909	1.40327	0.89827	1.92503	0.31628	-0.419251	0.0118841	0.747813
Q7TT15	Galnt17	Polypeptide N-acetylgalactosaminyltransferase 17	6	-0.332346	-1.58656	-0.640063	-0.915351	0.674322	0.94865	1.09363	0.757722	3.06366	0.174824	-0.456998	0.000863663	0.7285
Q80TI0	Gramd1b	Protein Aster-B	8	-0.730843	-1.02188	-0.977493	-0.366492	0.261057	1.11391	1.73856	-0.0168149	1.95058	0.320788	-0.420449	0.0112051	0.747192
Q80VP9	Asphd2	Aspartate beta-hydroxylase domain-containing protein 2	5	0.0711695	-0.82825	-1.44551	-0.865602	0.104334	1.55921	0.558041	0.846604	1.89685	0.324649	-0.627448	0.0126808	0.647321
Q80W04	Tmcc2	Transmembrane and coiled-coil domains protein 2	6	-0.647537	-1.33978	-0.0340073	-0.949324	1.31213	0.759002	1.21819	-0.318671	1.72973	0.35634	-0.435562	0.0186325	0.739406
Q80WJ7	Mtdh	Protein LYRIC	12	-1.24378	-0.826275	-1.0183	-0.289643	0.707689	1.16465	1.32673	0.17893	2.67137	0.193895	-0.527966	0.00213121	0.693532
Q8BGY7	Fam210a	Protein FAM210A	6	-1.36184	-0.556388	0.567164	-1.33285	1.05592	0.897944	0.889381	-0.15933	1.34504	0.415765	-0.620511	0.0451814	0.650441
Q8BHE8	Maip1	m-AAA protease-interacting protein 1, mitochondrial	3	-1.12402	0.0990336	-0.419662	-1.23687	1.09446	1.12391	1.08379	-0.62063	1.34233	0.415128	-0.417307	0.045464	0.748821
Q8BMK4	Ckap4	Cytoskeleton-associated protein 4	27	-1.60088	-0.423143	-0.408669	-0.890445	0.79901	0.861953	0.313661	1.34851	2.49325	0.208453	-0.524498	0.00321178	0.695201
Q8BT14	Cnot4	CCR4-NOT transcription complex subunit 4	3	0.734645	0.67827	0.46495	0.884435	0.716069	-0.694155	-1.64834	-1.13587	1.43782	0.398488	1.20122	0.0364904	2.29934
Q8BVG8	Nat14	Probable N-acetyltransferase 14	3	-0.399268	-1.94115	-0.429087	-0.0955466	1.2706	0.613232	0.941947	0.0392701	1.57244	0.371025	-0.519248	0.0267645	0.697735
Q8BWU3	Fam131a	Protein FAM131A	2	0.00167957	-1.32363	-1.43791	-0.0303149	0.563454	0.213832	1.63511	0.377783	1.47278	0.378468	-0.687925	0.0336685	0.620746
Q8BXA5	Clptm1l	Lipid scramblase CLPTM1L	2	-1.32173	-0.724998	0.660708	-1.38054	0.810555	0.683541	1.1112	0.161265	1.44309	0.397058	-0.576839	0.0360505	0.670431
Q8C7E9	Cstf2t	Cleavage stimulation factor subunit 2 tau variant	5	0.720555	0.541582	0.572536	1.10306	0.156024	-0.950486	-1.91377	-0.229506	1.67835	0.367493	0.527664	0.0209724	1.44159
Q8C8R3-6	Ank2	Isoform 6 of Ankyrin-2	2	-0.37223	-0.530636	-0.716334	-1.1592	1.83815	-0.497752	0.542229	0.895775	1.45788	0.38884	-0.776908	0.0348431	0.583616
Q8C8R3-7	Ank2	Isoform 7 of Ankyrin-2	3	-0.38046	-0.533154	-0.165241	-1.81529	1.26322	1.17921	0.508781	-0.0570693	1.61367	0.364453	-0.663772	0.0243403	0.631226
Q8CAK3	Shfl	Shiftless antiviral inhibitor of ribosomal frameshifting protein homolog	3	0.646112	0.878766	0.568392	0.743369	0.485795	-0.3894	-1.11604	-1.817	1.53358	0.378254	0.419919	0.0292698	1.33785
Q8CF89	Tab1	TGF-beta-activated kinase 1 and MAP3K7-binding protein 1	4	1.21574	0.790764	0.125866	0.868238	-0.0287067	-0.103197	-1.45423	-1.41447	1.77855	0.339468	0.529585	0.0166513	1.44351
Q8CFA2	Amt	Aminomethyltransferase, mitochondrial	7	1.11031	-0.356345	1.23581	0.811642	-0.595215	-1.33031	-1.12593	0.250033	1.48719	0.378006	0.629318	0.0325692	1.54683
Q8JZP2	Syn3	Synapsin-3	13	0.835792	1.1062	0.221869	0.644892	0.308693	-1.92908	-0.806214	-0.382152	1.4967	0.37944	0.429156	0.0318643	1.34645
Q8JZS9	Mrpl48	Large ribosomal subunit protein mL48	2	0.883094	1.33176	0.139235	0.40057	-1.64826	-1.15736	0.348895	-0.297939	1.42843	0.397305	0.679404	0.0372884	1.60148
Q8JZU2	Slc25a1	Tricarboxylate transport protein, mitochondrial	10	-1.26971	-0.756451	0.0871714	-0.858982	1.00509	0.97978	1.34714	-0.534044	1.48275	0.378317	-0.411653	0.032904	0.751761
Q8K012	Fnbp1l	Formin-binding protein 1-like	5	1.09838	1.6013	0.456668	-0.132099	-0.181887	-1.32948	-0.585619	-0.927267	1.8186	0.333512	0.427306	0.0151844	1.34472
Q8QZY6	Tspan14	Tetraspanin-14	2	-1.65047	0.269353	-0.391165	-1.21479	0.991865	0.875247	0.874346	0.245619	1.75625	0.348729	-0.576562	0.0175289	0.67056
Q8R404	Micos13	MICOS complex subunit MIC13	3	1.41528	0.736915	0.069624	0.851775	-0.167434	-0.211716	-1.24548	-1.44897	1.90684	0.321562	0.549087	0.0123924	1.46316
Q8VC03	Eml3	Echinoderm microtubule-associated protein-like 3	3	0.687764	1.20592	-0.317229	1.51333	-1.04153	-0.740104	-0.965341	-0.342812	1.93731	0.316662	1.0427	0.0115529	2.06009
Q8VCM3	Zfyve21	Zinc finger FYVE domain-containing protein 21	3	0.850581	0.675852	1.06984	0.644612	-0.407322	-0.234195	-1.87438	-0.724984	2.26697	0.232964	0.482339	0.00540795	1.39701
Q8VCM8	Ncln	BOS complex subunit NCLN	8	-1.01038	-1.11984	-0.521842	-0.913061	1.08481	0.957892	1.18891	0.333511	3.59623	0.1456	-0.49853	0.000253376	0.707827
Q8VE85	Prelid3a	PRELI domain containing protein 3A	2	1.12653	1.20275	0.15337	0.761617	-0.931299	-0.00727112	-0.874247	-1.43145	2.2755	0.23	0.934329	0.00530271	1.911
Q8VH51	Rbm39	RNA-binding protein 39	2	0.746753	1.49115	-0.125958	0.83067	-1.22435	0.157067	-1.27738	-0.597952	1.68583	0.368719	0.404281	0.0206145	1.32343
Q8VHW2	Cacng8	Voltage-dependent calcium channel gamma-8 subunit	12	-1.07039	-0.640636	-1.26451	-0.470219	0.386992	1.36421	0.549622	1.14492	2.93391	0.164	-0.543375	0.00116438	0.686164
Q8VIN1	Pbp2	Phosphatidylethanolamine-binding protein 2	2	0.914201	0.373502	-0.0118885	1.53506	-1.54275	0.252307	-0.575013	-0.945415	1.49946	0.379988	0.563404	0.0316623	1.47775
Q91V01	Lpcat3	Lysophospholipid acyltransferase 5	2	-0.949929	-1.91299	-0.0224904	0.0525084	0.940538	0.454786	1.11253	0.325048	1.52857	0.377705	-0.69008	0.0296093	0.61982
Q91VC7	Ppp1r14a	Protein phosphatase 1 regulatory subunit 14A	5	-1.11033	-1.31475	-0.463269	0.219681	-0.177868	1.50089	1.21414	0.131506	1.32786	0.419044	-0.414788	0.0470043	0.75013
Q91YQ5	Rpn1	Dolichyl-diphosphooligosaccharide--protein glycosyltransferase subunit 1	28	-1.52504	-0.415827	-0.278355	-1.1475	0.925926	0.508239	1.21537	0.717178	2.63258	0.192488	-0.388854	0.00233032	0.763736
Q91ZH7	Abhd3	Phospholipase ABHD3	5	-1.02805	0.209406	-0.452133	-1.72989	1.08332	1.00201	0.687662	0.227677	1.77865	0.341283	-0.650281	0.0166475	0.637156
Q91ZW3	Smarca5	SWI/SNF-related matrix-associated actin-dependent regulator of chromatin subfamily A member 5	8	-0.366497	-1.17941	-1.24756	-0.46587	0.479132	0.368483	0.743425	1.66829	2.3142	0.230368	-0.62271	0.00485064	0.64945
Q921I9	Exosc4	Exosome complex component RRP41	4	0.714356	1.05725	0.436018	0.735615	-1.73442	0.0105464	-1.27636	0.0569944	1.68679	0.369926	0.422994	0.0205689	1.34071
Q923X4	Glrx2	Glutaredoxin-2, mitochondrial	2	0.334713	0.342085	1.04643	0.969458	-1.95375	0.441407	-0.707471	-0.472869	1.35504	0.417386	1.33811	0.0441532	2.5282
Q924S8	Spred1	Sprouty-related, EVH1 domain-containing protein 1	3	1.03948	0.388287	1.43261	0.246346	0.0997948	-1.20541	-0.691963	-1.30915	1.97005	0.314437	0.38629	0.010714	1.30703
Q99JY8	Plpp3	Phospholipid phosphatase 3	8	-1.13393	0.229947	-0.575146	-1.46085	0.98754	1.03895	1.05864	-0.145146	1.68179	0.366648	-0.463281	0.020807	0.725335
Q99K70	Rragc	Ras-related GTP-binding protein C	3	0.935652	1.2523	0.726158	0.15825	-0.527373	-0.709238	-0.0409939	-1.79475	1.90455	0.320435	0.507605	0.012458	1.42169
Q99L88	Sntb1	Beta-1-syntrophin	7	0.65625	-0.164776	0.628597	1.88824	-1.15131	-0.401972	-0.86161	-0.593411	1.79144	0.341231	0.387706	0.0161643	1.30831
Q99M31	Hspa14	Heat shock 70 kDa protein 14	6	-0.224344	1.56605	0.0317043	1.45857	-0.41793	-1.20663	-0.671326	-0.536099	1.52734	0.37747	0.420917	0.0296932	1.33878
Q99NE5-7	Rims1	Isoform 7 of Regulating synaptic membrane exocytosis protein 1	4	-0.36289	-1.81672	-0.548884	-0.36395	1.25372	1.13107	0.481499	0.226153	1.94238	0.318853	-0.423307	0.0114187	0.745713
Q99NE5	Rims1	Regulating synaptic membrane exocytosis protein 1	11	-0.466829	-1.59139	-0.534659	-0.697517	0.874745	1.51801	0.497565	0.40007	2.39809	0.219375	-0.541587	0.00399859	0.687015
Q99PM3	Gtf2a1	Transcription initiation factor IIA subunit 1	2	-0.150323	0.968824	0.916184	1.13361	0.433743	-0.967285	-0.987077	-1.34767	1.57696	0.37243	0.493373	0.0264872	1.40773
Q99PU8	Dhx30	ATP-dependent RNA helicase DHX30	14	-0.479412	-0.833516	0.148731	-1.56578	1.54293	0.132866	1.09616	-0.0419856	1.39861	0.411969	-0.422523	0.039938	0.746119
Q99PV0	Prpf8	Pre-mRNA-processing-splicing factor 8	32	-1.25466	-0.754225	-0.11675	-0.922617	1.07198	-0.341231	1.30218	1.01532	1.86069	0.330709	-0.443967	0.0137821	0.73511
Q9CQF4	Mtres1	Mitochondrial transcription rescue factor 1	4	0.853583	0.571706	0.563412	0.781688	-1.84167	0.559093	-0.423783	-1.06403	1.44785	0.393823	0.688724	0.0356572	1.61186
Q9CQS2	Nop10	H/ACA ribonucleoprotein complex subunit 3	2	0.159923	1.83399	0.354388	0.470733	-1.60717	-0.140571	-0.744377	-0.326912	1.51015	0.377664	0.411028	0.0308922	1.32963
Q9CQS8	Sec61b	Protein transport protein Sec61 subunit beta	3	-1.1344	-1.14864	-0.619794	-0.618656	0.614508	1.43982	0.957086	0.510074	3.31234	0.203	-0.693302	0.000487143	0.618437
Q9CR21	Ndufab1	Acyl carrier protein, mitochondrial	6	0.564086	1.00088	-0.0582251	1.20997	-1.05803	0.241373	-0.165859	-1.73419	1.38292	0.41396	0.619826	0.0414078	1.53669
Q9CY27	Tecr	Very-long-chain enoyl-CoA reductase	11	-1.43799	-0.135785	-0.202626	-1.24354	1.11742	0.984787	1.04485	-0.127111	1.81119	0.3352	-0.490841	0.0154457	0.71161
Q9CY50	Ssr1	Translocon-associated protein subunit alpha	3	-1.94791	-0.398327	-0.520992	-0.290987	0.878732	0.885913	0.98214	0.41143	2.07548	0.268	-0.490824	0.00840465	0.711619
Q9CYN2	Spcs2	Signal peptidase complex subunit 2	6	-0.596708	-1.00169	-0.90772	-1.13138	0.524952	1.17801	0.935021	0.999515	4.27728	0.072	-0.709352	5.28108e-05	0.611595
Q9CZR3	Tomm40l	Mitochondrial import receptor subunit TOM40B	6	-0.840136	-0.637083	0.351523	-1.6034	0.930466	1.02312	1.08797	-0.312462	1.39756	0.412103	-0.516426	0.040035	0.699102
Q9D023	Mpc2	Mitochondrial pyruvate carrier 2	4	-0.593743	-0.170449	-0.452727	-1.7942	0.86188	0.898305	1.28201	-0.031074	1.79619	0.342279	-0.617639	0.0159887	0.651737
Q9D1X9	Tmem50b	Transmembrane protein 50B	2	0.921005	0.650144	0.133871	1.39173	-0.221155	-0.178886	-1.17923	-1.51748	1.95066	0.323237	0.414552	0.0112032	1.33288
Q9D394	Rufy3	Protein RUFY3	4	1.10633	0.734257	0.212618	1.2703	-1.04842	-0.0679801	-0.964679	-1.24243	2.49438	0.212462	0.796804	0.00320348	1.73725
Q9D6P8	Calml3	Calmodulin-like protein 3	2	0.446549	1.97798	-0.00331904	0.464963	-1.1183	-0.587608	-0.154482	-1.02579	1.60222	0.371568	0.381354	0.0249906	1.30256
Q9D6Z1	Nop56	Nucleolar protein 56	15	-0.836563	-1.29458	-0.534721	-0.896148	1.28987	0.928878	0.902337	0.44093	3.5738	0.129333	-0.708862	0.000266811	0.611802
Q9D8B4	Ndufa11	NADH dehydrogenase [ubiquinone] 1 alpha subcomplex subunit 11	5	1.42599	1.0343	-0.408746	0.818147	-1.39533	0.0164027	-0.776441	-0.714328	1.57892	0.374967	0.519598	0.0263681	1.43356
Q9D8Y0	Efhd2	EF-hand domain-containing protein D2	14	0.796158	0.42771	1.889	-0.0785597	-0.445648	-1.17602	-0.827392	-0.58524	1.83604	0.330587	0.502342	0.0145867	1.41651
Q9DBG6	Rpn2	Dolichyl-diphosphooligosaccharide--protein glycosyltransferase subunit 2	14	-1.60093	-0.991022	-0.241073	-0.350805	0.469843	0.632798	1.53398	0.547209	2.13162	0.264554	-0.474169	0.00738549	0.719881
Q9DBR1	Xrn2	5'-3' exoribonuclease 2	9	-1.52285	-0.732933	-1.01745	-0.132755	0.619269	0.746354	0.834624	1.20573	2.77317	0.203724	-0.449371	0.00168587	0.732362
Q9DBS1	Tmem43	Transmembrane protein 43	9	-0.813358	-0.973846	-0.145401	-1.11426	0.516909	-0.21344	1.21122	1.53217	1.85821	0.33035	-0.445594	0.0138608	0.734282
Q9DBY1	Syvn1	E3 ubiquitin-protein ligase synoviolin	3	-1.53889	-1.18713	-0.481156	0.170957	1.42847	0.730926	0.402095	0.474725	1.83939	0.335951	-0.511142	0.0144748	0.701667
Q9DCH6	Zfand6	AN1-type zinc finger protein 6	2	1.14204	0.192411	-0.0707642	1.47827	-1.58879	0.0297658	-0.940485	-0.242447	1.41298	0.403614	0.511034	0.0386381	1.42507
Q9EP72	Emc7	Endoplasmic reticulum membrane protein complex subunit 7	5	-0.863307	-0.042671	-0.751411	-1.65004	1.02909	0.878799	0.978109	0.421435	2.4467	0.215786	-0.382892	0.00357523	0.766899
Q9EQQ2	Yipf5	Protein YIPF5	2	-0.733139	-0.637429	-0.0198289	-1.66859	0.111666	1.4	0.999521	0.547795	1.88002	0.330816	-0.678278	0.0131819	0.624911
Q9ET80	Jph1	Junctophilin-1	5	-1.8613	-0.599832	-0.489274	-0.217617	0.414171	1.19248	0.585085	0.976288	2.09667	0.255788	-0.845008	0.00800439	0.556708
Q9QYI4	Dnajb12	DnaJ homolog subfamily B member 12	6	-1.58458	-0.849557	-0.51728	-0.48338	0.612732	1.24191	1.01358	0.566575	2.88753	0.163077	-0.461403	0.00129561	0.726279
Q9R257	Hebp1	Heme-binding protein 1	11	-0.681519	0.484607	-1.79725	-0.941561	0.86795	0.678791	0.642955	0.746028	1.67528	0.365804	-0.46349	0.0211211	0.72523
Q9WU40	Lemd3	Inner nuclear membrane protein Man1	4	-1.42398	-0.171826	-1.00695	-0.735508	0.499377	0.632587	1.4933	0.712997	2.53984	0.210383	-0.863598	0.00288507	0.54958
Q9Z1K6	Arih2	E3 ubiquitin-protein ligase ARIH2	2	0.326247	0.613298	0.952736	0.990542	-1.61513	0.405786	-1.3137	-0.359781	1.59744	0.37258	0.561078	0.0252671	1.47537
Q9Z2C5	Mtm1	Myotubularin	3	1.26275	-0.348793	1.09489	0.698988	0.337269	-0.6477	-1.50642	-0.890985	1.37254	0.412434	1.2594	0.0424091	2.39396
Q9Z2G6	Sel1l	Protein sel-1 homolog 1	7	0.290133	-0.773185	-1.01749	-1.43838	-0.117909	0.892456	1.25701	0.907364	1.68017	0.367127	-0.488917	0.0208848	0.71256
Q9Z2Z6	Slc25a20	Mitochondrial carnitine/acylcarnitine carrier protein	9	-1.96822	-0.0251361	-0.0513137	-0.812026	0.673998	0.939105	1.04251	0.201083	1.56088	0.369575	-0.684136	0.0274867	0.622378

## Sheet: DEPs i4F+Veh vs i4-P301S+Veh
Uniprot	Gene	Protein name	Peptides	TAU - VEH 1 Hip	TAU - VEH 2 Hip	TAU - VEH 3 Hip	TAU - VEH 4 Hip	WT - VEH 1 Hip	WT - VEH 2 Hip	WT - VEH 3 Hip	WT - VEH 4 Hip	Log -p-value	q-value	Log2 FoldChange	p-value	Fold Change
A0A140LIF8	Irgm2	Immunity-related GTPase family M protein 2	8	-0.666678	1.32377	0.985694	1.18938	-0.650219	-0.885563	-1.0781	-0.218287	1.52758	0.0838072	1.47632	0.0296767	2.78237
A1L3P4	Slc9a6	Sodium/hydrogen exchanger 6	8	0.67501	-1.81012	-1.02275	-0.511044	0.568004	0.704324	0.987035	0.409535	1.32812	0.104909	-0.480361	0.046976	0.716798
A2A8L5	Ptprf	Receptor-type tyrosine-protein phosphatase F	21	0.729156	0.460091	1.86155	0.170064	-0.465491	-0.903178	-0.840565	-1.01163	2.21773	0.0465569	0.658425	0.00605723	1.57836
A2AFR3	Frmpd4	FERM and PDZ domain-containing protein 4	5	-0.497052	-1.6396	-0.846306	-0.0132178	0.227369	1.50682	0.292095	0.969893	1.77121	0.066227	-0.72219	0.0169352	0.606177
A2AQ07	Tubb1	Tubulin beta-1 chain	5	1.65551	0.205624	0.287571	1.00812	-0.942592	-0.978645	-0.113599	-1.12199	2.07251	0.0502667	0.425227	0.00846228	1.34278
A2ARS0	Ankrd63	Ankyrin repeat domain-containing protein 63	3	0.710473	-1.51615	-0.66642	-1.32448	0.854197	0.630316	0.728269	0.583798	1.48097	0.0875851	-2.27996	0.0330396	0.205904
A2ASQ1	Agrn	Agrin	39	-0.547044	0.562122	1.67396	1.02391	-0.715605	-1.30628	-0.541708	-0.149357	1.37851	0.0999767	0.517499	0.0418303	1.43147
A2RSJ4	Bltp3b	Bridge-like lipid transfer protein family member 3B	19	-0.208432	-1.18087	-1.71354	-0.0417438	1.03128	0.741897	0.872548	0.498863	2.04665	0.0517791	-0.440147	0.00898153	0.737059
A2RSQ0	Dennd5b	DENN domain-containing protein 5B	3	0.234567	-1.21221	-1.75714	0.0370384	1.14634	0.135969	0.869431	0.546006	1.36085	0.101468	-0.771056	0.0435659	0.585988
A2RT62	Fbxl16	F-box/LRR-repeat protein 16	16	0.619993	-1.75239	-1.2899	-0.249732	0.73769	0.740033	0.515073	0.679241	1.33164	0.103751	-0.679334	0.0465974	0.624454
A3KMP2	Ttc38	Tetratricopeptide repeat protein 38	8	-0.440859	1.09951	1.65513	0.466368	-0.0616725	-0.822079	-1.23278	-0.663627	1.46008	0.0896193	0.523446	0.034667	1.43738
A6H630	Armt1	Damage-control phosphatase ARMT1	3	-1.01001	-0.608892	-0.230391	-1.17648	-0.429301	1.10286	1.12647	1.22574	1.82121	0.065165	-0.421052	0.0150937	0.74688
B0F2B4	Nlgn4l	Neuroligin 4-like	6	0.774152	-1.43141	-1.14039	-0.983582	0.899687	0.877719	0.511465	0.492357	1.46144	0.0895324	-0.769326	0.0345591	0.586691
B1AWN6	Scn2a	Sodium channel protein type 2 subunit alpha	17	0.763091	-1.11694	-1.43146	-0.872191	0.884009	0.852719	0.922899	-0.00212885	1.31545	0.106635	-0.740331	0.0483668	0.598602
B1AXH1	Nhsl2	NHS-like protein 2	14	-0.223346	0.132652	-1.98274	-0.777419	0.380997	0.57707	0.693996	1.19879	1.55285	0.0819626	-0.835932	0.0279993	0.560221
B1AXV0	Frrs1l	DOMON domain-containing protein FRRS1L	10	0.318068	-1.27135	-1.53624	-0.578752	0.84486	1.06094	0.771572	0.390906	1.89701	0.0592109	-1.06411	0.0126762	0.478266
B1AZP2-2	Dlgap4	Isoform 2 of Disks large-associated protein 4	3	0.856994	-1.47505	-1.25847	-0.812514	0.741324	0.759615	0.511828	0.676267	1.35087	0.102315	-0.768476	0.0445793	0.587037
B2RR83	Ythdc2	3'-5' RNA helicase YTHDC2	3	0.00913633	-2.10364	-0.278914	-0.340473	0.868659	0.0594771	1.01194	0.773816	1.3796	0.0999068	-0.732441	0.0417249	0.601885
B2RRE7	Otud4	OTU domain-containing protein 4	3	-1.23591	-0.728133	-1.05415	-0.613929	0.81521	1.05887	0.630966	1.12708	4.21221	0.0165714	-0.434674	6.13461e-05	0.739861
B2RXS4	Plxnb2	Plexin-B2	31	-0.533728	0.790285	1.71874	0.811541	-0.873258	-1.18041	-0.529693	-0.203482	1.46853	0.0889333	0.71805	0.0339989	1.64496
B9EJA2	Cttnbp2	Cortactin-binding protein 2	30	-0.0235433	-1.26697	-1.44559	-0.635128	0.741832	0.989532	0.703656	0.936212	2.64797	0.0401429	-0.697726	0.00224923	0.616543
D3YXJ0	Dgkh	Diacylglycerol kinase eta	4	-0.347133	-0.462573	-1.80453	-0.53579	0.292713	0.958442	0.552581	1.34629	2.05807	0.0513156	-0.872705	0.00874835	0.546122
D3YZI9	Pgbd5	PiggyBac transposable element-derived protein 5	3	0.0706583	-1.64153	-1.33291	-0.200308	0.83336	0.972966	0.662407	0.635357	1.96489	0.0528657	-0.852029	0.0108419	0.554005
D3YZU1	Shank1	SH3 and multiple ankyrin repeat domains protein 1	59	0.515301	-1.33566	-1.68025	-0.26945	0.744788	0.911487	0.400592	0.713192	1.44744	0.0914624	-0.587328	0.0356909	0.665574
D3Z7P3	Gls	Glutaminase kidney isoform, mitochondrial	6	0.150281	-1.05562	-1.14194	-1.11177	1.11746	0.88147	1.1388	0.0213216	2.07727	0.0498282	-0.824914	0.00837009	0.564516
D3Z7Q2	Smim20	Small integral membrane protein 20	2	-0.105836	0.935225	0.470883	1.55772	-0.577066	-1.62085	0.0493692	-0.709442	1.56267	0.0807383	0.536978	0.0273737	1.45093
E9PUQ8	Dgkd	Diacylglycerol kinase delta	9	0.606026	-1.15653	-1.57552	-0.627721	0.353329	1.16055	0.32115	0.918707	1.4273	0.0947129	-0.500887	0.037385	0.706672
E9Q0S6	Tns1	Tensin-1	23	-0.450136	1.34423	1.40519	0.480144	-0.929095	-1.22454	-0.649638	0.0238446	1.45917	0.0898448	0.730824	0.0347398	1.65959
E9Q401	Ryr2	Ryanodine receptor 2	94	0.295509	-1.00809	-1.78119	-0.537012	0.972526	0.650759	0.898147	0.509352	1.8299	0.0645207	-1.10922	0.0147943	0.463544
E9Q8I9	Fry	Protein furry homolog	18	0.329367	-1.28662	-1.80106	0.101572	0.558298	0.603518	0.440355	1.05457	1.31462	0.106835	-0.521345	0.0484592	0.696722
F6SEU4	Syngap1	Ras/Rap GTPase-activating protein SynGAP	63	0.430966	-1.16984	-1.61202	-0.705986	0.848844	0.777971	0.700669	0.729392	1.8762	0.0618961	-1.14783	0.0132985	0.451302
G3X8U3	QNG1	Queuosine 5'-phosphate N-glycosylase/hydrolase	15	-0.725194	1.07088	1.48674	0.869236	-0.930808	-0.586923	-1.0661	-0.117826	1.36537	0.101094	0.44889	0.0431148	1.36499
G3X9J0	Sipa1l3	Signal-induced proliferation-associated 1-like protein 3	31	-1.613	-0.566371	-1.06367	0.0674945	0.561485	1.09955	0.389597	1.12492	2.11318	0.0484224	-1.0104	0.00770578	0.49641
G3XA57	Rab11fip2	Rab11 family-interacting protein 2	10	0.71452	-1.13285	-1.13254	-1.31053	1.0551	0.544716	0.62055	0.641039	1.56738	0.0802759	-0.716831	0.0270782	0.608433
G5E829	Atp2b1	Plasma membrane calcium-transporting ATPase 1	35	-0.349603	-1.06177	-1.6908	-0.230107	1.04596	0.776115	0.72399	0.786213	2.52121	0.0421241	-0.875342	0.00301157	0.545125
G5E8K5	Ank3	Ankyrin-3	26	-0.835665	-1.66122	-0.475844	-0.445055	1.03873	0.930075	0.973216	0.475771	2.81877	0.0349091	-0.434371	0.00151785	0.740016
O08529	Capn2	Calpain-2 catalytic subunit	25	-0.52506	0.808321	1.7628	0.879825	-0.815896	-0.793945	-0.77499	-0.541053	1.6604	0.0739226	0.801585	0.0218575	1.74302
O08553	Dpysl2	Dihydropyrimidinase-related protein 2	31	1.91918	0.211289	0.26388	0.611799	-0.381466	-0.922322	-0.413608	-1.28876	1.78782	0.0665714	0.415907	0.0162997	1.33414
O08573	Lgals9	Galectin-9	5	-0.639896	1.22787	0.870675	1.26319	-0.865759	-0.845894	-1.11903	0.108838	1.38896	0.0992749	1.74349	0.0408356	3.34844
O08672	Kifc2	Kinesin-like protein KIFC2	8	0.684359	-1.78573	-0.968539	-0.593505	0.293746	0.563949	0.997365	0.808356	1.32201	0.105891	-0.817511	0.0476417	0.56742
O08709	Prdx6	Peroxiredoxin-6	29	-0.530032	0.63184	1.93119	0.721473	-0.716986	-0.95122	-0.717725	-0.368537	1.42819	0.0947313	1.21171	0.0373084	2.31612
O08739	Ampd3	AMP deaminase 3	19	-0.287767	0.351128	1.9423	0.825968	-0.700722	-1.02796	-0.85411	-0.248834	1.52687	0.0837115	0.806408	0.0297259	1.74885
O08784	Tcof1	Treacle protein	11	0.0779024	0.654231	1.2627	1.11669	-1.50202	-0.663294	-1.01201	0.0658008	1.97948	0.0531886	0.740025	0.0104838	1.6702
O08908	Pik3r2	Phosphatidylinositol 3-kinase regulatory subunit beta	8	-0.479161	-1.03741	-1.27008	-0.0516526	-0.326457	1.69898	0.807242	0.658539	1.53582	0.0832332	-0.474079	0.0291192	0.719926
O08914	Faah	Fatty-acid amide hydrolase 1	13	-0.0316613	-0.822685	-1.73978	-0.681382	0.841752	1.08059	0.816761	0.536403	2.35718	0.0464365	-1.01902	0.00439364	0.493452
O08967	Cyth3	Cytohesin-3	3	-0.0636928	-0.676168	-1.60239	-0.862435	0.854635	1.44407	0.429226	0.476753	2.17936	0.0462319	-0.729041	0.00661665	0.603305
O08992	Sdcbp	Syntenin-1	8	-1.02557	-1.04389	-1.33883	0.108849	0.449595	0.995094	0.661099	1.19365	2.42365	0.044791	-0.526094	0.0037701	0.694432
O09172	Gclm	Glutamate--cysteine ligase regulatory subunit	6	-0.514936	0.607151	1.82883	0.964384	-0.731101	-0.796554	-0.69876	-0.65901	1.60115	0.0772921	0.397616	0.0250522	1.31733
O35114	Scarb2	Lysosome membrane protein 2	7	-0.687219	1.15558	1.31916	0.937512	-0.0903057	-0.508217	-0.911912	-1.21459	1.39273	0.0990974	0.625581	0.0404824	1.54283
O35188	Cx3cl1	Fractalkine	5	0.379168	-0.959099	-1.32919	-1.21879	0.588779	1.12554	0.895921	0.517666	2.0123	0.0528154	-0.804549	0.0097207	0.572541
O35250	Exoc7	Exocyst complex component 7	3	0.338854	-1.82136	-0.693375	-0.576653	0.63035	1.45707	0.252076	0.413032	1.42583	0.0948361	-0.486156	0.0375124	0.713925
O35386	Phyh	Phytanoyl-CoA dioxygenase, peroxisomal	3	0.405286	0.623601	1.53129	0.535481	-1.77721	-0.315091	-0.666248	-0.337108	1.94855	0.0551707	1.83681	0.0112576	3.57219
O35387	Hax1	HCLS1-associated protein X-1	4	0.00730686	-2.06395	-0.719437	0.12624	0.506198	0.953418	1.00315	0.187073	1.30702	0.108072	-0.66021	0.049315	0.632786
O35393	Efnb3	Ephrin-B3	9	-0.489066	0.97852	1.75939	0.491979	-0.887098	-0.445408	-0.209777	-1.19854	1.41161	0.0970483	0.669298	0.0387603	1.5903
O35409	Folh1	Glutamate carboxypeptidase 2	11	0.352784	0.485802	1.56336	0.584341	-0.420165	-0.0397868	-0.770889	-1.75545	1.75496	0.0685556	0.495271	0.0175809	1.40959
O35449	Prrt1	Proline-rich transmembrane protein 1	2	-0.624909	-0.953657	-1.41694	-0.493299	0.852907	1.39857	0.621398	0.615928	3.13493	0.0230244	-1.03116	0.000732937	0.489318
O35459	Ech1	Delta(3,5)-Delta(2,4)-dienoyl-CoA isomerase, mitochondrial	11	-0.156173	0.378982	2.06183	0.433624	-0.660512	-0.227095	-0.576734	-1.25392	1.38474	0.0993086	0.438249	0.041234	1.35496
O35609	Scamp3	Secretory carrier-associated membrane protein 3	6	0.428842	-1.78088	-1.1647	-0.215569	0.786056	0.190485	1.02964	0.726118	1.40139	0.098413	-0.393323	0.0396836	0.761374
O35639	Anxa3	Annexin A3	22	-0.691288	1.41547	1.1339	0.902851	-0.852578	-0.972362	-0.859967	-0.0760241	1.43613	0.093707	1.44671	0.0366326	2.72586
O35681	Syt3	Synaptotagmin-3	10	0.0473376	-1.29583	-1.3478	-0.603048	0.993904	1.19785	0.826324	0.181267	2.16694	0.0469964	-0.967817	0.00680863	0.511279
O35682	Myadm	Myeloid-associated differentiation marker	5	-0.360983	-0.00804791	-0.749838	-1.79768	1.12611	0.954867	0.940627	-0.105059	1.64645	0.0742305	-0.568254	0.0225707	0.674433
O35683	Ndufa1	NADH dehydrogenase [ubiquinone] 1 alpha subcomplex subunit 1	2	-0.39594	-0.946141	-0.900684	-0.647802	2.0851	0.578804	0.179747	0.0469149	1.60852	0.0769441	-0.631154	0.0246312	0.64566
O35709	Enc1	Ectoderm-neural cortex protein 1	3	-0.613663	-1.02028	-1.61717	-0.000833985	0.629862	0.909642	0.484205	1.22824	2.29507	0.045991	-1.08771	0.00506904	0.470509
O35887	Calu	Calumenin	14	-0.369798	1.74641	0.993001	0.550738	-0.61502	-0.899555	-1.12026	-0.285511	1.65211	0.0740293	0.635376	0.0222787	1.55334
O54774	Ap3d1	AP-3 complex subunit delta-1	32	0.59012	-0.99321	-1.83794	-0.540941	0.797029	0.609189	0.832684	0.54307	1.46238	0.0896652	-0.572318	0.0344846	0.672535
O54879	Hmgb3	High mobility group protein B3	3	1.48434	0.804191	0.526584	0.344196	-1.29207	-0.813706	0.131914	-1.18545	2.07783	0.0497723	0.59569	0.00835931	1.5112
O54991	Cntnap1	Contactin-associated protein 1	44	-0.982131	-0.423855	-0.809679	-1.02685	1.22037	1.08647	1.18836	-0.252682	2.27108	0.0467304	-0.594142	0.00535702	0.662438
O55028	Bckdk	Branched-chain alpha-ketoacid dehydrogenase kinase	5	-1.96233	-0.891455	0.47583	-0.301709	0.837736	0.560045	0.957205	0.324681	1.34023	0.103419	-0.427644	0.0456847	0.743475
O55033	Nck2	Cytoplasmic protein NCK2	14	-0.871494	-0.396299	-1.64603	-0.0533522	0.327245	1.50727	0.147532	0.985129	1.72419	0.0684423	-0.415154	0.0188716	0.749939
O55042	Snca	Alpha-synuclein	9	0.568641	-1.41598	-1.60875	-0.30567	0.713413	0.661775	0.490863	0.895708	1.43715	0.0936638	-0.676783	0.0365467	0.625559
O55102	Bloc1s1	Biogenesis of lysosome-related organelles complex 1 subunit 1	4	-0.185107	0.312775	1.69095	0.995497	-0.883387	-0.746752	0.107527	-1.29151	1.5037	0.0856131	0.674425	0.0313545	1.59596
O55125	Nipsnap1	Protein NipSnap homolog 1	14	0.31784	-1.05938	-1.57408	-0.363266	1.24413	0.720765	1.0069	-0.292916	1.33934	0.103035	-0.403675	0.0457783	0.75593
O55143	Atp2a2	Sarcoplasmic/endoplasmic reticulum calcium ATPase 2	3	0.339485	-0.207785	-1.69189	-1.12256	1.13127	0.845963	0.839929	-0.134415	1.34371	0.102953	-0.627355	0.04532	0.647362
O55222	Ilk	Integrin-linked protein kinase	20	-0.457055	1.08829	1.38799	0.810226	-0.818991	-1.23685	-0.898647	0.125031	1.52396	0.0841727	0.632605	0.0299254	1.55036
O70166	Stmn3	Stathmin-3	8	0.589808	-1.40629	-1.01965	-1.12629	0.699028	1.02461	0.793307	0.445475	1.71667	0.0686957	-0.437176	0.0192013	0.738579
O70250	Pgam2	Phosphoglycerate mutase 2	8	-0.506107	-0.899515	-1.5567	-0.154704	0.0264287	1.43557	0.659674	0.995352	1.99041	0.0535344	-0.708626	0.0102232	0.611903
O70318	Epb41l2	Band 4.1-like protein 2	49	-0.0719258	0.08995	1.90461	1.04556	-0.726921	-0.952248	-0.646314	-0.642712	1.72582	0.0685752	0.535507	0.0188012	1.44945
O70325	Gpx4	Phospholipid hydroperoxide glutathione peroxidase GPX4	14	-0.292693	0.695097	1.58965	0.670051	-1.73835	-0.198944	-0.106382	-0.618435	1.32056	0.106128	0.394247	0.0478015	1.31426
O70433	Fhl2	Four and a half LIM domains protein 2	8	-1.0994	-1.17647	-1.21009	0.229369	0.735379	1.17256	0.493779	0.854879	2.30706	0.0467407	-0.946294	0.004931	0.518964
O70566	Diaph2	Protein diaphanous homolog 2	11	0.536201	-0.898706	-1.76374	-0.747092	1.01112	0.784905	0.445996	0.631309	1.58403	0.0789556	-0.527948	0.02606	0.69354
O88444	Adcy1	Adenylate cyclase type 1	7	-0.179628	0.341841	-1.84465	-1.1097	0.860238	0.966622	0.678158	0.287121	1.47528	0.087942	-0.910146	0.0334748	0.532131
O88447	Klc1	Kinesin light chain 1	21	1.14206	0.590272	0.963375	0.961669	-1.23364	-0.713501	-0.833193	-0.877043	4.55147	0.048	0.464646	2.80883e-05	1.37998
O88455	Dhcr7	7-dehydrocholesterol reductase	4	0.247713	-0.311199	-1.97233	-0.742943	0.721176	0.797199	1.10446	0.155922	1.45832	0.0899847	-0.908676	0.0348078	0.532674
O88456	Capns1	Calpain small subunit 1	5	-0.717076	0.875576	1.81138	0.741402	-0.788574	-0.735307	-0.695914	-0.491491	1.37656	0.0995303	0.652111	0.0420185	1.57147
O88487	Dync1i2	Cytoplasmic dynein 1 intermediate chain 2	16	-0.0460303	0.833111	1.71436	0.704131	-0.912265	-1.1541	-0.736826	-0.402382	2.18142	0.0467059	0.493603	0.00658542	1.40796
O88492	Plin4	Perilipin-4	4	-0.523603	0.69632	1.51835	1.08302	-0.83164	-1.33018	-0.0671755	-0.545101	1.45248	0.0908195	1.5324	0.0352796	2.89266
O88531	Ppt1	Palmitoyl-protein thioesterase 1	13	0.119078	0.721933	1.81897	0.35789	-1.01698	-1.32983	-0.33267	-0.338391	1.80766	0.0654525	0.499229	0.0155718	1.41346
O88532	Zfr	Zinc finger RNA-binding protein	18	0.653027	-1.82057	-0.861546	-0.627362	1.0772	0.237048	0.725613	0.616582	1.31429	0.106815	-0.45034	0.0484961	0.73187
O88533	Ddc	Aromatic-L-amino-acid decarboxylase	8	-0.22242	0.409873	1.89645	0.83648	-1.18471	-0.742646	-0.634715	-0.35831	1.65216	0.0740675	0.491549	0.022276	1.40595
O88738	Birc6	Baculoviral IAP repeat-containing protein 6	21	-0.0575197	-1.12784	-1.29789	-0.69437	1.55863	0.13516	0.672977	0.810864	2.11778	0.0482126	-0.47715	0.00762459	0.718396
O88741	Gdap1	Ganglioside-induced differentiation-associated protein 1	9	0.133254	-1.08053	-0.708875	-1.51125	1.17627	0.823339	0.961353	0.206448	2.09532	0.0487516	-0.741153	0.0080293	0.598261
O88848	Arl6	ADP-ribosylation factor-like protein 6	5	0.352662	-1.40556	-0.367508	-1.55047	0.587958	0.521398	0.857185	1.00434	1.73009	0.0687669	-0.914563	0.018617	0.530505
O88910	Mpp3	MAGUK p55 subfamily member 3	16	-0.488272	-1.63665	-0.759331	-0.473358	0.259718	1.12383	1.02822	0.945846	2.60216	0.0411935	-0.520451	0.00249945	0.697154
O88958	Gnpda1	Glucosamine-6-phosphate isomerase 1	9	0.130195	1.40613	1.12605	0.479512	-0.541912	-0.388184	-1.66157	-0.550225	2.04103	0.0519425	0.471288	0.00909843	1.38635
O89017	Lgmn	Legumain	2	-0.514316	1.08681	1.12588	1.29867	-0.62448	-0.852175	-1.16528	-0.355115	1.77265	0.0661352	1.03467	0.0168792	2.04865
O89023	Tpp1	Tripeptidyl-peptidase 1	4	-0.205108	1.28435	1.57078	0.172141	-0.456015	-1.46743	-0.29726	-0.601451	1.51427	0.0845324	0.477102	0.0306003	1.39195
O89084	Pde4a	3',5'-cyclic-AMP phosphodiesterase 4A	2	-1.82491	-0.226079	-0.823913	-0.239393	1.25032	0.804751	0.294502	0.764726	1.98497	0.0537008	-0.503329	0.0103521	0.705477
O89116	Vti1a	Vesicle transport through interaction with t-SNAREs homolog 1A	7	0.112905	-1.5741	-1.2126	-0.518042	0.481418	0.829496	1.14287	0.738048	2.14972	0.0478445	-0.656693	0.00708405	0.634331
P01635	Igkv12-41	Immunoglobulin kappa chain variable 12-41 (Fragment)	3	0.395769	0.19187	0.91879	1.35767	-1.14784	-0.262935	0.188857	-1.64219	1.57112	0.0803496	1.23612	0.026846	2.35564
P01639	Igkv9-120	Immunoglobulin kappa chain variable 9-120	3	0.31986	1.63357	-0.235113	0.926696	-1.61055	0.00683932	-0.221472	-0.819826	1.30174	0.109002	0.584465	0.0499179	1.49948
P01898	H2-Q10	H-2 class I histocompatibility antigen, Q10 alpha chain	6	-1.03029	-0.969037	-1.3649	0.389449	0.0266903	1.05192	0.748238	1.14793	1.73633	0.0689412	-0.773009	0.0183513	0.585196
P02798	Mt2	Metallothionein-2	2	-0.457948	0.350797	2.03913	0.776761	-0.907578	-0.591063	-0.622153	-0.587948	1.37359	0.0997701	1.61335	0.0423066	3.05962
P03888	Mtnd1	NADH-ubiquinone oxidoreductase chain 1	3	-0.0975538	-0.261743	-1.2139	-1.47798	0.651242	1.35205	1.00499	0.0428859	1.86592	0.0618943	-0.981221	0.013617	0.506551
P03958	Ada	Adenosine deaminase	9	-0.460544	1.85454	0.6884	0.57274	-0.946919	-0.71994	-1.0613	0.073022	1.31285	0.106739	1.37845	0.048658	2.59988
P03995	Gfap	Glial fibrillary acidic protein	6	-0.537134	0.463448	1.74805	1.01103	-0.656405	-0.985452	-1.00776	-0.0357747	1.34672	0.102422	1.91554	0.0450072	3.77255
P05063	Aldoc	Fructose-bisphosphate aldolase C	28	0.496299	-0.454026	2.0027	0.654785	-0.225642	-0.850067	-0.723414	-0.900635	1.36317	0.101579	0.467052	0.0433337	1.38228
P05532	Kit	Mast/stem cell growth factor receptor Kit	15	0.3713	-1.7518	-0.549755	-0.946721	1.00615	0.890863	0.882837	0.0971276	1.58916	0.0785541	-0.878573	0.0257536	0.543905
P07214	Sparc	SPARC	5	-0.691754	1.10159	1.44947	0.918574	-0.239868	-1.12658	-0.84793	-0.563507	1.45722	0.0899087	0.952456	0.034896	1.93516
P07356	Anxa2	Annexin A2	24	-0.378055	1.23736	1.32916	0.679557	-1.0925	-1.05736	-0.872944	0.15478	1.57658	0.079969	1.70102	0.0265104	3.25131
P07759	Serpina3k	Serine protease inhibitor A3K	13	-0.490215	1.06871	0.775728	1.50428	-1.41889	-0.301838	-0.594499	-0.543271	1.56337	0.0806751	0.686719	0.0273297	1.60962
P08207	S100a10	Protein S100-A10	3	-0.0382179	1.07262	1.45082	0.624516	-0.611779	-0.472144	-1.6062	-0.419614	1.97596	0.0527551	2.81427	0.0105692	7.03361
P08226	Apoe	Apolipoprotein E	24	-0.358204	0.840184	1.69467	0.905211	-0.762641	-0.919894	-0.883513	-0.51581	1.92229	0.0567324	1.49811	0.0119593	2.82472
P09813	Apoa2	Apolipoprotein A-II	3	-1.47538	-0.14993	-1.35186	-0.287833	0.423335	0.845375	1.04243	0.953862	2.32909	0.0462308	-0.872258	0.00468713	0.546291
P0C192	Lrrc4b	Leucine-rich repeat-containing protein 4B	13	-0.977	-1.00277	-0.114791	-1.27546	0.675441	1.48894	0.605731	0.599901	2.6438	0.0392069	-0.465695	0.00227089	0.724122
P0C7L0	Wipf3	WAS/WASL-interacting protein family member 3	4	-1.77439	-0.334053	-0.88933	-0.225806	0.534687	0.723625	0.702102	1.26316	2.22429	0.0466454	-1.30001	0.00596637	0.406123
P0DN34	Ndufb1	NADH dehydrogenase [ubiquinone] 1 beta subcomplex subunit 1	5	-0.35916	-0.00880913	-0.746185	-1.55761	1.30374	1.04555	0.883409	-0.560946	1.33133	0.103616	-0.530833	0.0466308	0.692155
P0DP60	Lynx1	Ly-6/neurotoxin-like protein 1	3	-1.42998	0.156313	-0.691144	-0.963306	1.11392	1.24313	0.822102	-0.251035	1.66377	0.074024	-0.676455	0.0216886	0.625701
P10107	Anxa1	Annexin A1	10	-0.284441	1.51759	0.700057	0.965176	-0.965854	-0.915573	-1.18158	0.164631	1.61979	0.075595	0.941314	0.0240001	1.92028
P10605	Ctsb	Cathepsin B	16	-0.582437	1.086	1.50265	0.975711	-0.65425	-0.835678	-0.872416	-0.619582	1.74787	0.0688179	0.786893	0.0178703	1.72536
P10649	Gstm1	Glutathione S-transferase Mu 1	12	0.63516	-0.410986	1.7956	0.779179	-0.230487	-0.796319	-0.474435	-1.29771	1.48401	0.0879001	0.506508	0.0328089	1.42061
P10711	Tcea1	Transcription elongation factor A protein 1	3	0.264039	1.11908	1.47425	0.373244	-1.26245	-1.00569	-0.866474	-0.0959996	2.24148	0.0461235	0.39094	0.00573487	1.31125
P10810	Cd14	Monocyte differentiation antigen CD14	3	0.679684	1.32994	1.27663	-0.0255695	-1.02177	-0.59606	-0.379801	-1.26305	2.31773	0.0458879	1.56843	0.0048114	2.96581
P11352	Gpx1	Glutathione peroxidase 1	12	-0.553733	1.24185	1.04506	1.10759	-1.39498	-0.453521	-0.802987	-0.189294	1.53916	0.0832344	0.736183	0.0288962	1.66576
P11438	Lamp1	Lysosome-associated membrane glycoprotein 1	3	-0.290178	1.03192	1.41913	0.90629	-1.39866	-0.416116	-0.400353	-0.852037	1.89496	0.0595946	1.39129	0.0127362	2.62314
P11798	Camk2a	Calcium/calmodulin-dependent protein kinase type II subunit alpha	15	0.138862	-1.50962	-1.53872	-0.0775558	0.782688	0.913022	0.490521	0.800799	1.75617	0.0685923	-0.659152	0.0175319	0.63325
P11881	Itpr1	Inositol 1,4,5-trisphosphate receptor type 1	36	0.580065	-0.742226	-1.81945	-0.789099	0.931125	0.313444	0.92083	0.605308	1.44825	0.0913714	-0.762676	0.0356248	0.589402
P11928	Oas1a	2'-5'-oligoadenylate synthase 1A	3	0.219523	1.36723	0.0643562	1.29182	-0.955655	-1.26424	-0.925686	0.202643	1.68632	0.0706279	2.9962	0.0205912	7.97896
P12265	Gusb	Beta-glucuronidase	4	0.595855	1.00538	1.17263	0.136828	-0.0841632	-0.85604	-0.102318	-1.86817	1.63778	0.0743943	1.31249	0.0230258	2.48369
P12382	Pfkl	ATP-dependent 6-phosphofructokinase, liver type	31	-0.0450638	-1.21989	-1.75905	-0.0128952	0.806336	0.791827	0.49214	0.946595	1.84059	0.0627042	-0.539676	0.0144348	0.687926
P12657	Chrm1	Muscarinic acetylcholine receptor M1	4	0.390197	-1.22219	-1.64124	-0.530805	0.70463	0.99588	0.794379	0.509154	1.78429	0.0661996	-1.18135	0.0164328	0.44094
P14069	S100a6	Protein S100-A6	5	-0.652939	1.03499	1.41046	0.881592	-0.900488	-1.13176	-0.788965	0.147122	1.33395	0.103596	2.34911	0.0463501	5.0951
P14733	Lmnb1	Lamin-B1	35	0.150959	0.601322	0.946767	1.10013	-0.766345	-1.72862	-0.81817	0.513955	1.48431	0.0879317	0.466805	0.0327863	1.38205
P15331	Prph	Peripherin	7	0.350479	-1.16512	-1.15689	-0.67555	1.2885	-0.352176	0.366857	1.3439	1.304	0.108936	-0.65933	0.0496592	0.633172
P15508	Sptb	Spectrin beta chain, erythrocytic	93	0.0736523	-1.23576	-1.81888	0.275438	0.610762	0.452863	0.540578	1.10134	1.36987	0.100342	-0.702625	0.0426703	0.614453
P15626	Gstm2	Glutathione S-transferase Mu 2	7	0.296996	1.94765	-0.178917	0.759101	-1.13162	-0.791413	-0.137294	-0.764499	1.51781	0.0843848	0.756598	0.0303521	1.6895
P16014	Chgb	Secretogranin-1	21	-0.809306	-0.131765	-1.78171	-0.139235	0.359412	1.61224	0.378514	0.511849	1.56823	0.0803785	-0.398105	0.0270251	0.758855
P16054	Prkce	Protein kinase C epsilon type	37	0.218008	-1.1569	-1.76373	-0.339281	0.81775	0.933603	0.732228	0.558321	1.8494	0.0629031	-0.616389	0.0141448	0.652302
P16125	Ldhb	L-lactate dehydrogenase B chain	18	1.06449	0.0523857	1.17127	1.01194	-0.33362	-1.44439	-0.524062	-0.99801	2.42549	0.0444545	0.413048	0.00375412	1.3315
P16388	Kcna1	Potassium voltage-gated channel subfamily A member 1	7	-0.577212	-1.14418	-0.731502	-0.893343	0.548638	1.50518	1.20424	0.0881797	2.56514	0.0428271	-0.853109	0.00272183	0.55359
P16460	Ass1	Argininosuccinate synthase	30	-0.169551	0.539812	1.7863	0.992244	-0.805171	-0.908244	-0.694882	-0.740512	2.05551	0.0510147	0.951462	0.00880013	1.93383
P16546	Sptan1	Spectrin alpha chain, non-erythrocytic 1	5	0.298511	-1.57292	-0.98702	-0.913504	0.63562	0.902172	0.63137	1.00577	2.11182	0.0484342	-0.462373	0.00773008	0.725792
P17047	Lamp2	Lysosome-associated membrane glycoprotein 2	5	-0.624705	1.36313	1.34217	0.844422	-0.768946	-0.902901	-0.475884	-0.777287	1.6591	0.0738841	1.08986	0.021923	2.12853
P17244	GAPDH	Glyceraldehyde-3-phosphate dehydrogenase	2	1.12479	0.947901	0.488632	0.769512	-0.507528	-1.71583	-0.245114	-0.86237	2.51677	0.041551	0.682519	0.00304249	1.60494
P17439	Gba1	Lysosomal acid glucosylceramidase	4	0.224809	0.253758	1.32943	1.0709	-0.756266	-0.883338	0.342309	-1.5816	1.59187	0.078257	0.961272	0.0255933	1.94703
P17563	Selenbp1	Methanethiol oxidase	5	-0.364271	0.334479	1.99942	0.684878	-1.25247	-0.422939	-0.665335	-0.313766	1.31216	0.106979	0.550129	0.0487352	1.46422
P18242	Ctsd	Cathepsin D	19	-0.548931	1.2203	1.23318	1.10954	-0.875593	-0.924852	-0.829599	-0.384042	1.80121	0.0657928	1.17497	0.0158048	2.25788
P18608	Hmgn1	Non-histone chromosomal protein HMG-14	2	-1.08955	-0.490938	0.0729907	-1.44741	1.33829	0.330933	0.0327089	1.25298	1.70486	0.0694367	-0.512352	0.0197304	0.701079
P20444	Prkca	Protein kinase C alpha type	22	-0.796118	-1.72482	-0.651837	0.00299815	0.837712	1.29609	0.363006	0.672973	2.10051	0.0487308	-0.625489	0.00793404	0.6482
P21447	Abcb1a	ATP-dependent translocase ABCB1	4	1.14019	1.03539	0.515273	0.462751	-0.942666	-1.30888	-1.2059	0.303837	2.06565	0.0500119	0.679992	0.00859701	1.60213
P23818	Gria1	Glutamate receptor 1	29	-0.624531	-1.08961	-1.46188	-0.367118	0.891419	0.945203	0.795183	0.911325	3.44523	0.0207273	-1.28832	0.000358728	0.409427
P24270	Cat	Catalase	19	-0.653986	1.25957	1.09809	1.15483	-0.929276	-0.995657	-0.187782	-0.74579	1.56337	0.0807776	0.470025	0.0273294	1.38513
P24452	Capg	Macrophage-capping protein	8	-0.667673	1.16739	1.29157	0.860278	-0.752051	-1.14029	-0.940467	0.181245	1.30892	0.10769	1.89369	0.0491	3.71586
P24527	Lta4h	Leukotriene A-4 hydrolase	25	0.666481	0.64024	1.15719	1.0996	-1.08689	-1.27335	-0.790054	-0.413217	3.58457	0.01725	0.394118	0.000260276	1.31414
P24547	Impdh2	Inosine-5'-monophosphate dehydrogenase 2	3	-0.17798	1.16119	0.755108	1.40422	-1.42044	-0.546254	-0.775768	-0.40008	2.04239	0.051781	0.508535	0.00907004	1.4226
P25785	Timp2	Metalloproteinase inhibitor 2	3	1.40023	0.894403	0.772569	0.106387	0.11899	-1.08388	-1.14358	-1.06513	2.10886	0.0487738	1.70823	0.00778279	3.26759
P25799	Nfkb1	Nuclear factor NF-kappa-B p105 subunit	6	0.13866	1.00034	1.07229	0.829967	-0.893826	0.123632	-1.74724	-0.523825	1.84827	0.0627737	1.1507	0.0141819	2.22022
P26645	Marcks	Myristoylated alanine-rich C-kinase substrate	9	1.87063	0.220528	0.0718407	0.894268	-1.13845	-0.863619	-0.683535	-0.371662	1.87689	0.0621874	0.721994	0.0132772	1.64946
P27546-4	Map4	Isoform 4 of Microtubule-associated protein 4	26	-1.43804	-1.10328	-0.476195	-0.403923	1.01626	1.10055	0.313281	0.991338	2.8332	0.0325867	-0.856201	0.00146825	0.552405
P27661	H2ax	Histone H2AX	3	-0.347963	-1.60951	-1.23683	0.305149	1.07576	0.547448	0.181711	1.08424	1.60649	0.0767815	-0.687787	0.0247465	0.620805
P27671	Rasgrf1	Ras-specific guanine nucleotide-releasing factor 1	25	0.326306	-1.44985	-1.65864	0.0843576	0.565924	0.348289	0.914652	0.868961	1.36095	0.101634	-0.696104	0.0435564	0.617237
P27773	Pdia3	Protein disulfide-isomerase A3	40	-0.376653	1.67426	0.582405	1.08856	-0.724543	-1.11588	-0.813398	-0.314741	1.72641	0.0686874	0.511496	0.0187755	1.42553
P28651	Ca8	Carbonic anhydrase-related protein	7	0.783837	1.65415	-0.281613	0.625485	-1.64638	-0.224022	-0.418874	-0.492582	1.46223	0.0895666	0.973609	0.0344958	1.96375
P28652	Camk2b	Calcium/calmodulin-dependent protein kinase type II subunit beta	17	-0.665276	-0.838091	-1.57533	-0.339286	0.754694	1.12051	0.422793	1.11998	2.81954	0.0353684	-0.613007	0.00151516	0.653833
P28660	Nckap1	Nck-associated protein 1	2	-0.120828	-1.40591	-1.24624	-0.679018	0.839532	0.851723	0.795923	0.964822	2.96117	0.0284528	-0.946636	0.00109354	0.518841
P28798	Grn	Progranulin	5	-0.433758	1.07199	1.11246	1.24697	-0.99202	-0.692819	-1.17811	-0.134717	1.77366	0.0662643	1.28909	0.0168398	2.44374
P29533	Vcam1	Vascular cell adhesion protein 1	14	-0.79887	0.971685	1.39183	1.10404	-0.564904	-0.793729	-1.13164	-0.178413	1.32788	0.104869	0.769707	0.0470024	1.70492
P29758	Oat	Ornithine aminotransferase, mitochondrial	23	-0.331748	0.570735	2.11657	0.382483	-0.597049	-0.901718	-0.636521	-0.602753	1.40827	0.0978279	0.647813	0.03906	1.56679
P30416	Fkbp4	Peptidyl-prolyl cis-trans isomerase FKBP4	27	-0.0502753	0.563256	1.36971	1.39237	-0.957463	-0.72751	-1.07363	-0.516459	2.35596	0.046202	0.4295	0.00440598	1.34677
P31938	Map2k1	Dual specificity mitogen-activated protein kinase kinase 1	7	0.614108	-1.07188	-1.85953	-0.333255	0.508096	0.468379	0.722633	0.951457	1.30782	0.108086	-0.514957	0.0492245	0.699814
P32020	Scp2	Sterol carrier protein 2	16	0.173536	0.449019	1.9344	0.607085	-0.618693	-1.00856	-0.572237	-0.964555	2.08803	0.0487925	0.590366	0.00816527	1.50563
P35283	Rab12	Ras-related protein Rab-12	16	0.612685	-1.08609	-1.07654	-1.27399	1.29671	0.755354	0.62377	0.148091	1.51662	0.0843555	-0.477842	0.0304354	0.718051
P35285	Rab22a	Ras-related protein Rab-22A	2	-0.399787	-0.468129	-1.02298	-1.13613	1.76585	0.151128	1.06813	0.0419141	1.82339	0.0653281	-0.856388	0.015018	0.552334
P35290	Rab24	Ras-related protein Rab-24	7	0.574799	-0.916817	-1.65182	-0.878996	0.985353	0.888445	0.684762	0.314272	1.58332	0.0791094	-0.881278	0.0261023	0.542886
P35436	Grin2a	Glutamate receptor ionotropic, NMDA 2A	29	-0.323989	-1.25458	-1.58409	-0.126492	0.728962	1.01098	0.629308	0.919902	2.39463	0.0457391	-1.2301	0.00403062	0.426289
P35438	Grin1	Glutamate receptor ionotropic, NMDA 1	4	0.191894	-1.4113	-1.23548	-0.626627	1.43618	0.498413	0.369001	0.777914	1.92164	0.0568337	-0.759107	0.0119773	0.590862
P35700	Prdx1	Peroxiredoxin-1	8	-0.580615	0.836731	1.77824	0.708595	-0.715508	-1.13325	-0.673503	-0.220696	1.41419	0.0966322	0.601156	0.0385311	1.51693
P39053-3	Dnm1	Isoform 3 of Dynamin-1	5	0.445267	-1.17544	-0.955334	-1.36122	1.01465	1.02608	0.32118	0.684816	1.85798	0.0624948	-0.427909	0.0138684	0.743338
P40142	Tkt	Transketolase	35	-0.389802	0.606097	1.60396	1.15626	-0.395501	-1.03293	-0.50069	-1.04739	1.73912	0.0690441	0.402488	0.0182339	1.32179
P41233	Abca1	Phospholipid-transporting ATPase ABCA1	20	-0.180038	0.893269	1.40243	0.738909	-0.469036	-1.80812	-0.268207	-0.309206	1.55796	0.081434	2.36214	0.0276722	5.14132
P41241	Csk	Tyrosine-protein kinase CSK	12	-0.403349	0.772483	1.6045	1.06562	-0.87465	-0.871208	-0.938401	-0.35499	1.84472	0.0630407	0.544889	0.0142981	1.45891
P41242	Matk	Megakaryocyte-associated tyrosine-protein kinase	6	0.537444	-1.52137	-1.18826	-0.824044	0.861548	0.810398	0.783953	0.540337	1.7713	0.0663446	-0.611401	0.0169316	0.654561
P42125	Eci1	Enoyl-CoA delta isomerase 1, mitochondrial	11	-0.0379678	0.634234	1.81619	0.592438	-0.533413	-0.922967	-0.221348	-1.32717	1.78572	0.0662878	0.652405	0.0163789	1.57179
P42208	Septin2	Septin-2	17	-0.634522	0.675474	1.77898	0.909826	-0.639136	-0.998003	-0.817538	-0.275086	1.39836	0.0981184	0.702768	0.0399613	1.62763
P42232	Stat5b	Signal transducer and activator of transcription 5B	2	0.663395	0.667079	1.43618	0.7701	-1.38192	-0.695506	-0.707384	-0.751948	3.40462	0.0187143	0.60989	0.000393891	1.52614
P42859	Htt	Huntingtin	8	0.645471	-1.27096	-1.55078	-0.481922	1.04905	0.0951427	0.563111	0.950892	1.31622	0.106556	-0.542269	0.048281	0.68669
P46096	Syt1	Synaptotagmin-1	21	0.768779	-1.111	-1.56624	-0.8392	0.937342	0.548916	0.775267	0.486137	1.41989	0.0951859	-0.600152	0.0380282	0.659684
P46425	Gstp2	Glutathione S-transferase P 2	2	-0.196748	0.958045	1.42972	0.996081	-1.12207	-0.617936	-0.324012	-1.12308	2.13897	0.0476828	0.823499	0.00726156	1.76969
P46938	Yap1	Transcriptional coactivator YAP1	5	-0.598052	0.476877	1.69705	1.11787	-0.624226	-1.21558	-0.590338	-0.263605	1.35627	0.101635	0.663258	0.0440285	1.58366
P47753	Capza1	F-actin-capping protein subunit alpha-1	12	-0.704751	1.20869	0.887169	1.2873	-0.883317	-1.04008	-0.852456	0.09745	1.3388	0.102993	0.412696	0.0458352	1.33117
P47757	Capzb	F-actin-capping protein subunit beta	2	-0.464432	0.608589	1.82037	0.862691	-0.44755	-0.398727	-1.12193	-0.859016	1.52099	0.0841621	0.986592	0.0301307	1.9815
P47791	Gsr	Glutathione reductase, mitochondrial	19	1.09336	1.73564	0.309903	-0.0853898	-1.07216	-0.993082	-0.674002	-0.314269	1.87013	0.0612144	0.529664	0.0134857	1.44359
P47867	Scg3	Secretogranin-3	13	1.19878	0.531399	1.25146	0.469674	-0.472079	-1.35898	-1.04627	-0.573977	2.9581	0.0279259	0.67082	0.00110128	1.59198
P48036	Anxa5	Annexin A5	14	-0.440692	1.0539	1.5449	0.830115	-0.936467	-1.08597	-0.702676	-0.26311	1.75812	0.06837	1.25205	0.0174534	2.3818
P48453	Ppp3cb	Serine/threonine-protein phosphatase 2B catalytic subunit beta isoform	12	0.32119	-1.42398	-1.57999	-0.305727	0.830521	0.79286	0.562003	0.803131	1.7586	0.0684126	-0.569011	0.0174343	0.674079
P48455	Ppp3cc	Serine/threonine-protein phosphatase 2B catalytic subunit gamma isoform	3	0.163616	-2.03237	-0.683224	-0.215242	1.10313	0.84047	0.228632	0.594992	1.44391	0.0918714	-0.75641	0.0359821	0.591968
P48542	Kcnj6	G protein-activated inward rectifier potassium channel 2	2	-0.299815	-1.44928	-1.32393	-0.248428	0.572103	1.19551	0.902336	0.651501	2.48817	0.0439211	-0.956308	0.00324959	0.515374
P49710	Hcls1	Hematopoietic lineage cell-specific protein	11	-0.450997	1.05369	0.93791	1.10594	-0.763682	-1.17486	-1.18147	0.473473	1.30341	0.108879	1.85406	0.0497262	3.61515
P49935	Ctsh	Pro-cathepsin H	3	-0.187176	1.41332	1.07251	0.858372	-0.196585	-0.742726	-1.23341	-0.984303	2.07292	0.0504195	1.10177	0.00845427	2.14618
P50172	Hsd11b1	11-beta-hydroxysteroid dehydrogenase 1	3	-0.809346	-0.237627	-0.600039	-1.58203	0.65837	1.51143	0.800498	0.258742	2.23761	0.0453765	-1.3069	0.00578621	0.404188
P50428	Arsa	Arylsulfatase A	6	-0.0151552	1.53818	1.30721	0.281092	-0.629463	-0.456658	-1.32122	-0.703984	1.97909	0.0530515	0.503691	0.0104932	1.41784
P50571	Gabrb1	Gamma-aminobutyric acid receptor subunit beta-1	6	0.488212	-1.58259	-1.20028	-0.700978	0.881112	0.860823	0.731099	0.522607	1.77032	0.0662686	-0.799688	0.01697	0.574473
P50586	Tub	Tubby protein	6	-0.645097	-1.72601	0.0234448	-0.775053	1.16591	1.12193	0.281616	0.553254	2.0018	0.0531568	-0.723995	0.00995865	0.605419
P51174	Acadl	Long-chain specific acyl-CoA dehydrogenase, mitochondrial	18	0.0814627	0.864766	1.657	0.687332	-0.726799	-0.880751	-0.449566	-1.23345	2.39857	0.0454286	0.679148	0.00399421	1.60119
P51642	Cntf	Ciliary neurotrophic factor	7	-0.457892	0.97	1.47305	0.942909	-0.349305	-1.39137	-0.476172	-0.711219	1.66368	0.0739133	3.49857	0.0216929	11.3025
P51660	Hsd17b4	Peroxisomal multifunctional enzyme type 2	24	-0.25762	0.686692	1.84789	0.745427	-0.59921	-1.14592	-0.594703	-0.682548	1.81539	0.0657375	0.680656	0.0152973	1.60287
P51830	Adcy9	Adenylate cyclase type 9	31	-0.245099	-0.956299	-1.49632	-0.633908	1.19649	1.00721	0.952833	0.175093	2.5192	0.0418356	-0.927337	0.00302555	0.525828
P51880	Fabp7	Fatty acid-binding protein, brain	6	0.312475	1.15464	1.08104	0.634878	-1.3681	-1.05162	-0.985191	0.221886	2.12983	0.0475135	0.68577	0.007416	1.60856
P51906	Slc1a1	Excitatory amino acid transporter 3	4	-0.536941	-0.827695	-1.43132	-0.713471	0.537367	1.37614	0.878219	0.717707	3.24395	0.0218286	-0.834921	0.00057023	0.560614
P52760	Rida	2-iminobutanoate/2-iminopropanoate deaminase	9	-0.546324	0.213426	1.87198	1.14906	-0.683458	-0.795865	-0.595055	-0.613767	1.34985	0.102185	1.03007	0.0446834	2.04212
P52825	Cpt2	Carnitine O-palmitoyltransferase 2, mitochondrial	17	-0.475911	1.254	1.57193	0.496494	-0.712315	-1.20695	-0.252072	-0.675177	1.54694	0.0825477	0.824828	0.0283834	1.77132
P52912	Tia1	Cytotoxic granule associated RNA binding protein TIA1	2	-1.37819	-0.331801	-1.29909	-0.198158	1.03355	0.150002	1.26208	0.761603	2.18532	0.0469888	-0.661079	0.00652651	0.632405
P53994	Rab2a	Ras-related protein Rab-2A	7	0.229055	-1.35826	-1.07013	-1.07646	0.931965	0.528186	0.869872	0.945776	2.35795	0.0466735	-0.583991	0.00438579	0.667116
P54071	Idh2	Isocitrate dehydrogenase [NADP], mitochondrial	25	-0.339569	0.760316	1.90909	0.570397	-0.616879	-1.0049	-0.385223	-0.893229	1.62249	0.0756359	0.821742	0.0238513	1.76754
P54285	Cacnb3	Voltage-dependent L-type calcium channel subunit beta-3	13	0.626782	-1.65929	-1.29601	-0.391511	0.396095	0.980631	0.682812	0.660484	1.38681	0.0994784	-0.490742	0.041038	0.711659
P54754	Ephb3	Ephrin type-B receptor 3	3	-0.311635	-1.64875	-0.596146	-0.865642	1.1472	0.914336	0.712322	0.648314	2.83613	0.0321081	-1.37794	0.00145838	0.384769
P54763	Ephb2	Ephrin type-B receptor 2	12	-0.736159	-0.188481	-1.15965	-1.26992	0.905178	1.42496	0.725158	0.298907	2.59096	0.042752	-0.693168	0.00256475	0.618494
P55288	Cdh11	Cadherin-11	11	0.0517246	-1.00848	-0.962527	-1.26022	1.21877	1.0879	0.892385	-0.019556	2.12196	0.0483211	-0.519219	0.00755168	0.69775
P56389	Cda	Cytidine deaminase	3	-0.333846	1.23972	1.27463	0.911616	-0.719545	-1.31447	-0.741818	-0.316282	1.94177	0.0557506	0.743499	0.0114349	1.67423
P56395	Cyb5a	Cytochrome b5	2	-0.105936	0.784594	1.63844	0.803692	-0.361919	-1.358	-0.90829	-0.492579	1.99793	0.053376	0.561987	0.0100477	1.4763
P56565	S100a1	Protein S100-A1	4	-0.172244	0.49679	1.75728	0.653317	-1.53326	0.0927497	-0.572572	-0.722056	1.40478	0.0980999	1.07702	0.0393747	2.10968
P56942	Pmch	Pro-MCH	8	-0.183454	0.268983	1.87139	0.837536	-0.0951741	-1.00696	-1.18924	-0.503087	1.47825	0.087982	0.484847	0.033247	1.39944
P58044	Idi1	Isopentenyl-diphosphate Delta-isomerase 1	5	0.176588	-0.697731	-1.45696	-1.2533	0.770374	1.03694	0.942017	0.482071	2.2434	0.0466109	-0.71603	0.00570959	0.60877
P58404	Strn4	Striatin-4	16	0.0773894	-1.4787	-1.43707	-0.306332	0.638495	1.00261	0.522513	0.981089	2.04691	0.05193	-0.52131	0.00897618	0.696739
P58871	Tnks1bp1	182 kDa tankyrase-1-binding protein	57	-0.844798	-1.65083	-0.821806	0.152104	0.507196	0.87742	0.536807	1.24391	2.09081	0.0491013	-0.433324	0.00811313	0.740553
P59913	Pcmtd1	Protein-L-isoaspartate O-methyltransferase domain-containing protein 1	2	1.096	-0.230319	1.23297	0.77511	-0.853527	-0.931208	0.302847	-1.39188	1.58464	0.0790773	0.94134	0.0260231	1.92031
P59999	Arpc4	Actin-related protein 2/3 complex subunit 4	7	-0.412391	-1.53363	-1.07676	-0.374353	1.10365	0.671486	0.499573	1.12243	2.74009	0.0387097	-0.496876	0.00181933	0.708639
P61028	Rab8b	Ras-related protein Rab-8B	5	0.862476	-1.17511	-1.097	-1.31428	0.923646	0.672996	0.524123	0.603141	1.3914	0.0989555	-0.499533	0.0406067	0.707336
P61148	Fgf1	Fibroblast growth factor 1	7	-0.303814	1.56656	0.658002	0.966057	-1.51963	-0.22098	-0.382857	-0.763336	1.60312	0.0774506	0.695538	0.0249391	1.61949
P61161	Actr2	Actin-related protein 2	23	-0.110458	-1.4822	-1.37957	-0.232947	0.890281	0.897937	0.368918	1.04804	2.18051	0.0465693	-0.410907	0.0065992	0.75215
P61205	Arf3	ADP-ribosylation factor 3	2	-0.571126	-1.37354	-0.419189	-0.74643	1.60672	-0.190243	0.814673	0.879132	1.97704	0.0530256	-0.816163	0.0105428	0.567951
P61226	Rap2b	Ras-related protein Rap-2b	8	0.590529	-0.88136	-1.66923	-0.869792	0.629133	1.16862	0.653006	0.379101	1.5245	0.0842065	-0.589819	0.0298884	0.664426
P61458	Pcbd1	Pterin-4-alpha-carbinolamine dehydratase	2	1.23583	1.00149	-0.635903	1.31659	-0.45919	-0.993223	-0.558691	-0.906904	1.64862	0.0742609	0.522664	0.0224582	1.43661
P62071	Rras2	Ras-related protein R-Ras2	4	-0.390652	-0.400535	-1.23543	-1.3798	0.521542	1.20528	1.08637	0.59323	2.77484	0.0373333	-0.507349	0.00167941	0.703514
P62482	Kcnab2	Voltage-gated potassium channel subunit beta-2	18	-1.44746	-1.00018	-0.706054	-0.401623	0.855094	1.02321	1.0122	0.664815	3.52672	0.0195294	-0.716432	0.000297358	0.608601
P62484	Abi2	Abl interactor 2	9	0.486987	-1.27036	-1.61137	-0.559459	0.66309	0.613641	0.748378	0.929093	1.70377	0.0695987	-0.603132	0.0197803	0.658323
P62700	Ypel5	Protein yippee-like 5	2	0.0508189	0.481289	1.65323	0.700946	-1.66775	-0.0153892	-0.735533	-0.467606	1.60237	0.0775459	0.95347	0.0249819	1.93653
P62812	Gabra1	Gamma-aminobutyric acid receptor subunit alpha-1	8	0.553659	-0.987959	-1.05309	-1.18887	1.49326	0.340874	0.91824	-0.0761171	1.33638	0.103075	-0.570215	0.046091	0.673516
P63011	Rab3a	Ras-related protein Rab-3A	12	0.79408	-1.0985	-1.5693	-0.850244	0.939267	0.613834	0.713189	0.457674	1.39147	0.0991516	-0.689243	0.0406003	0.620179
P63044	Vamp2	Vesicle-associated membrane protein 2	3	0.623642	-1.33253	-1.22949	-1.00904	0.949028	0.444781	0.763893	0.789705	1.69321	0.0706168	-0.859349	0.0202669	0.551201
P63056	Olfm3	Noelin-3	2	1.55306	-0.0270268	1.11222	0.0684832	0.250845	-0.51218	-1.09967	-1.34574	1.37127	0.100294	0.685135	0.0425338	1.60785
P63080	Gabrb3	Gamma-aminobutyric acid receptor subunit beta-3	5	0.429672	-1.16205	-1.69994	-0.549355	0.908813	0.71618	0.762807	0.593878	1.74746	0.0688027	-0.906934	0.017887	0.533317
P63250	Kcnj3	G protein-activated inward rectifier potassium channel 1	5	-0.556714	-0.648792	-1.42987	-0.954556	0.670443	1.07293	0.860493	0.986065	3.79136	0.00892308	-0.874157	0.000161675	0.545572
P63318	Prkcg	Protein kinase C gamma type	41	0.436154	-1.52459	-1.42374	-0.459213	0.841208	0.669621	0.618755	0.841798	1.73089	0.0689967	-0.821926	0.0185825	0.565686
P63328	Ppp3ca	Protein phosphatase 3 catalytic subunit alpha	2	-0.116024	-1.22315	-1.30072	-0.790117	0.997606	0.592864	0.659339	1.1802	2.86778	0.0302609	-1.14843	0.00135588	0.451117
P68404-2	Prkcb	Isoform Beta-II of Protein kinase C beta type	3	0.157857	-1.02707	-1.37766	-1.06128	0.78593	0.754492	0.61319	1.15455	2.44882	0.0441437	-1.05473	0.00355782	0.481386
P70175	Dlg3	Disks large homolog 3	41	0.264041	-0.774712	-1.96573	-0.288223	0.411589	0.829841	0.334493	1.1887	1.44069	0.0928504	-0.429931	0.0362499	0.742297
P70202	Lxn	Latexin	6	-0.102542	0.0185506	2.20724	0.524828	-0.828886	-0.726073	-0.669252	-0.423865	1.30509	0.108622	0.658448	0.0495346	1.57838
P70206	Plxna1	Plexin-A1	37	0.503327	-1.43342	-1.35635	-0.434261	1.08224	0.768972	0.94619	-0.0766997	1.38761	0.0993707	-0.640932	0.0409626	0.641299
P70211	Dcc	Netrin receptor DCC	6	-0.0563889	-1.50106	-1.11182	-0.7475	0.768179	0.981466	0.887141	0.779976	2.81474	0.0336	-0.959675	0.00153199	0.514173
P70248	Myo1f	Unconventional myosin-If	3	0.705989	0.736126	0.755902	0.96795	-0.511164	-1.74189	-1.06441	0.151493	2.0922	0.0490794	2.58005	0.0080873	5.9796
P70268	Pkn1	Serine/threonine-protein kinase N1	3	-0.79932	1.04944	1.3769	1.03512	-0.438781	-1.2871	-0.518015	-0.418244	1.3206	0.106221	0.602308	0.047797	1.51814
P70271	Pdlim4	PDZ and LIM domain protein 4	14	-0.610027	0.951402	1.75661	0.622508	-0.665943	-1.09201	-0.755399	-0.207141	1.38737	0.0992424	1.33976	0.0409854	2.53109
P70408	Cdh10	Cadherin-10	5	0.284843	-1.15229	-0.583375	-1.53359	0.607467	1.42856	0.614489	0.333899	1.7519	0.0685181	-0.856557	0.0177051	0.552269
P70414	Slc8a1	Sodium/calcium exchanger 1	17	0.761193	-0.862201	-1.45589	-1.15355	1.00268	0.608754	0.900967	0.19805	1.37558	0.0994352	-0.644341	0.0421134	0.639785
P70429	Evl	Ena/VASP-like protein	17	0.0597308	1.08232	0.922328	1.19121	-0.75401	-1.12465	-1.31056	-0.0663811	2.30448	0.0463119	0.560795	0.00496043	1.47508
P70677	Casp3	Caspase-3	2	0.507298	0.545548	0.97739	0.905771	0.0897586	-0.40262	-0.584004	-2.03914	1.67572	0.0721396	0.81214	0.0211001	1.75581
P70691	Ugt1a2	UDP-glucuronosyltransferase 1-2	2	0.0660398	0.839019	1.7855	0.540719	-0.976825	-0.670692	-1.06858	-0.515177	2.2431	0.046314	1.2765	0.00571352	2.42251
P83093	Stim2	Stromal interaction molecule 2	18	-1.41987	-0.401927	-1.29557	-0.267662	0.727099	1.23778	0.749401	0.670749	2.69618	0.040198	-0.935086	0.0020129	0.523011
P83887	Tubg1	Tubulin gamma-1 chain	2	0.275074	1.28671	1.07078	0.012148	-1.45943	0.336902	-0.161073	-1.36111	1.30141	0.108909	0.512258	0.0499559	1.42628
P84075	Hpca	Neuron-specific calcium-binding protein hippocalcin	8	-1.50799	-0.769471	-1.12641	0.246847	0.526416	1.25532	0.740033	0.635251	2.07294	0.0505732	-0.958954	0.00845404	0.51443
P84084	Arf5	ADP-ribosylation factor 5	6	0.49193	-1.37941	-1.14755	-1.04109	0.589571	0.81003	0.988939	0.687576	1.91154	0.0577143	-0.514302	0.0122592	0.700132
P84086	Cplx2	Complexin-2	9	-0.267466	-1.01317	-1.78987	0.101909	0.528985	1.24239	0.326691	0.870531	1.72646	0.0688	-0.649533	0.0187733	0.637486
P97290	Serping1	Plasma protease C1 inhibitor	6	0.298783	0.905434	1.03918	1.13643	-1.38105	-1.23167	-0.405743	-0.361368	2.67781	0.0384587	1.84999	0.00209987	3.60498
P97300	Nptn	Neuroplastin	6	0.716873	-1.35988	-1.51524	-0.584989	0.861807	0.73048	0.402296	0.748657	1.41454	0.0965377	-0.67674	0.0385003	0.625577
P97333	Nrp1	Neuropilin-1	13	-1.05515	-0.811613	-1.19871	-0.477453	0.666342	1.37592	0.973855	0.526802	3.44389	0.0198261	-0.814668	0.000359844	0.568539
P97352	S100a13	Protein S100-A13	5	-0.0425299	0.600537	1.94516	0.537575	-1.02231	-0.389161	-0.957974	-0.671296	1.84735	0.0626939	0.741579	0.0142117	1.672
P97355	Sms	Spermine synthase	17	-0.103931	-1.25887	-1.56177	-0.185047	0.489546	1.37961	0.716944	0.523515	1.97573	0.0526209	-0.476105	0.0105747	0.718916
P97432	Nbr1	Next to BRCA1 gene 1 protein	2	0.18384	0.722515	1.06836	1.2387	-0.45014	-0.406295	-1.73662	-0.620364	2.19991	0.0468289	1.55877	0.00631081	2.94602
P97433	Arhgef28	Rho guanine nucleotide exchange factor 28	3	-0.0773141	-1.50858	-1.49562	0.0500983	0.429679	1.02605	0.788275	0.787414	1.83101	0.0645556	-1.27512	0.0147567	0.413192
P97441	Slc30a3	Probable proton-coupled zinc antiporter SLC30A3	7	0.688729	-1.18053	-1.09571	-1.29753	0.803485	0.888362	0.821575	0.371611	1.60059	0.0769812	-1.2251	0.0250845	0.427768
P97445	Cacna1a	Voltage-dependent P/Q-type calcium channel subunit alpha-1A	16	0.0310951	-1.20973	-1.54556	-0.567135	0.694218	1.08522	0.862398	0.649491	2.4007	0.0456796	-1.03081	0.00397465	0.489436
P97447	Fhl1	Four and a half LIM domains protein 1	2	0.260556	0.807427	1.25945	0.832051	-1.29472	-0.347229	-0.033058	-1.48448	2.07821	0.0500805	0.480868	0.00835203	1.39558
P97478	Coq7	5-demethoxyubiquinone hydroxylase, mitochondrial	6	-0.328506	-0.613452	-1.32313	-1.21546	0.857178	1.22019	0.901166	0.502015	3.09381	0.0253333	-0.720223	0.000805737	0.607004
P97492	Rgs14	Regulator of G-protein signaling 14	27	-1.08512	-0.996341	-1.08468	-0.31321	0.822246	1.4139	0.390089	0.853119	3.08796	0.0263256	-0.977413	0.000816662	0.50789
P97822	Anp32e	Acidic leucine-rich nuclear phosphoprotein 32 family member E	3	0.683263	1.26193	0.628977	0.39932	-1.96154	-0.644013	-0.350623	-0.0173175	1.73427	0.0691725	0.510077	0.0184387	1.42413
P97825	Jpt1	Jupiter microtubule associated homolog 1	6	0.00334432	-0.390076	-1.54101	-0.826234	-0.486221	1.22606	0.901164	1.11298	1.42759	0.0948126	-0.396996	0.0373599	0.759438
P97927	Lama4	Laminin subunit alpha-4	17	-0.121473	0.895185	1.21695	0.805218	-0.761057	-1.60146	-0.855718	0.422355	1.48007	0.0877252	0.721004	0.0331075	1.64833
P97952	Scn1b	Sodium channel subunit beta-1	6	0.316786	-0.850723	-1.38075	-1.11496	1.09052	1.04769	0.859306	0.0321255	1.82792	0.0645276	-0.649592	0.0148622	0.63746
P98086	C1qa	Complement C1q subcomponent subunit A	8	-0.344525	0.419764	1.25063	1.38195	-0.817489	-1.13387	-1.08221	0.325749	1.37252	0.100375	1.74455	0.0424113	3.3509
Q00612	G6pdx	Glucose-6-phosphate 1-dehydrogenase X	3	-0.805048	0.900451	1.58257	1.0531	-0.73743	-0.721539	-0.800336	-0.471772	1.39993	0.0981591	0.906806	0.0398174	1.87489
Q00898	Serpina1e	Alpha-1-antitrypsin 1-5	5	0.0750824	0.89176	1.19212	1.27304	-0.582831	-1.21764	-0.770749	-0.860785	2.87598	0.030209	2.79052	0.00133052	6.91878
Q00915	Rbp1	Retinol-binding protein 1	10	-0.469739	1.54042	1.39632	0.373117	-0.844292	-1.09487	-0.442538	-0.458411	1.53826	0.0832451	0.937568	0.0289563	1.9153
Q01097	Grin2b	Glutamate receptor ionotropic, NMDA 2B	30	0.381391	-1.2298	-1.61494	-0.590408	0.809216	0.737703	0.593394	0.913441	1.87056	0.0616068	-1.05181	0.0134723	0.482364
Q01730	Rsu1	Ras suppressor protein 1	8	-0.534117	1.13358	1.54427	0.680072	-0.938889	-0.979014	-0.860474	-0.0454238	1.51645	0.0842556	0.695347	0.0304474	1.61927
Q01815	Cacna1c	Voltage-dependent L-type calcium channel subunit alpha-1C	2	0.195748	-1.07319	-1.94043	-0.00658473	0.613656	0.873517	0.74229	0.594997	1.51732	0.0843938	-1.41266	0.0303863	0.375619
Q02105	C1qc	Complement C1q subcomponent subunit C	8	-0.376104	0.335664	1.2743	1.41909	-0.821445	-1.18676	-0.961596	0.316856	1.31043	0.10711	1.81601	0.048929	3.52105
Q02819	Nucb1	Nucleobindin-1	22	0.41032	1.162	0.826951	0.914362	-0.759395	-1.74959	-0.400608	-0.404047	2.46488	0.0442733	0.401121	0.0034286	1.32053
Q04447	Ckb	Creatine kinase B-type	22	-0.227755	0.737541	1.78137	0.830722	-0.84357	-1.01296	-0.597189	-0.668161	2.00012	0.053129	0.56867	0.00999721	1.48316
Q05186	Rcn1	Reticulocalbin-1	7	0.964249	1.00338	0.758402	0.927736	-0.696466	-1.37499	-0.784814	-0.797492	4.49706	0.024	1.03157	3.18378e-05	2.04425
Q05816	Fabp5	Fatty acid-binding protein 5	16	-0.489185	0.939399	1.59786	0.937715	-0.614799	-1.14617	-0.657092	-0.567725	1.75414	0.0684367	0.482643	0.017614	1.3973
Q05BC3	Eml1	Echinoderm microtubule-associated protein-like 1	17	-0.384189	1.66811	1.19187	0.557484	-0.733379	-0.919032	-0.654439	-0.72643	1.83425	0.0636016	0.730412	0.014647	1.65911
Q06890	Clu	Clusterin	18	-0.232467	0.398261	1.93376	0.866456	-0.726335	-0.787605	-0.944022	-0.508048	1.72234	0.0683754	1.02568	0.018952	2.03592
Q07079	Igfbp5	Insulin-like growth factor-binding protein 5	3	-0.317492	-2.00204	-0.2386	-0.22769	0.494992	0.0509482	1.00574	1.23415	1.46725	0.0889745	-0.473305	0.0340995	0.720313
Q07235	Serpine2	Glia-derived nexin	14	0.408654	-0.0202395	1.60224	1.07036	-0.0697752	-1.07451	-1.20674	-0.709999	1.88371	0.0604415	0.451223	0.0130703	1.3672
Q08274	Dmwd	Dystrophia myotonica WD repeat-containing protein	17	0.598282	-1.3902	-1.43326	-0.603227	0.934441	0.986839	0.581608	0.325525	1.52257	0.0841959	-0.600336	0.0300211	0.6596
Q08879	Fbln1	Fibulin-1	4	-0.465406	1.36649	1.30522	0.694379	-0.403841	-0.75713	-1.3601	-0.379616	1.62315	0.0756522	0.773092	0.0238151	1.70893
Q0KL02	Trio	Triple functional domain protein	14	0.0348745	-1.39813	-1.57695	-0.138634	0.776235	0.990392	0.439691	0.872519	1.91662	0.057123	-0.57804	0.0121165	0.669873
Q0VBF8	Stum	Protein stum homolog	3	0.508098	-1.69012	-1.24418	-0.401759	0.900241	0.842748	0.725109	0.35986	1.52197	0.0841623	-1.16331	0.0300628	0.446486
Q0VGB7	Ppp4r2	Serine/threonine-protein phosphatase 4 regulatory subunit 2	2	0.962073	0.872354	0.743898	0.536944	-1.91419	-0.823984	-0.358184	-0.018913	1.98691	0.0537053	1.34974	0.010306	2.54866
Q0VGY8	Tanc1	Protein TANC1	18	-1.63139	-0.243683	-1.36961	0.402306	0.720768	0.770681	0.347167	1.00376	1.54132	0.0831144	-0.827171	0.0287528	0.563633
Q149F3	Gspt2	Eukaryotic peptide chain release factor GTP-binding subunit ERF3B	7	0.35748	-0.790637	-1.95982	-0.496537	0.616086	0.943589	0.717231	0.612614	1.60701	0.0768859	-0.889806	0.0247166	0.539687
Q14BI2	Grm2	Metabotropic glutamate receptor 2	18	0.260964	-0.798429	-1.13692	-1.5143	1.00892	0.597594	0.993637	0.588527	2.14256	0.0478056	-1.15141	0.00720181	0.450184
Q14CH7	Aars2	Alanine--tRNA ligase, mitochondrial	3	-1.29486	-0.27575	-1.4738	-0.181663	0.482609	1.2089	1.05919	0.475376	2.23035	0.0463226	-0.747013	0.00588368	0.595836
Q2TPA8	Hsdl2	Hydroxysteroid dehydrogenase-like protein 2	15	-0.0477891	0.946889	1.59092	0.791614	-1.03284	-0.994294	-0.402313	-0.852187	2.37383	0.0456335	0.722106	0.00422831	1.64959
Q3KNM2	Marchf5	E3 ubiquitin-protein ligase MARCHF5	4	-0.428259	-0.34837	-0.957538	-1.14116	-0.0683049	1.51804	1.47136	-0.0457716	1.58683	0.0784967	-0.46945	0.0258922	0.72224
Q3TBL6	Tnfaip8l3	Tumor necrosis factor alpha-induced protein 8-like protein 3	5	0.0505337	-1.49236	-1.18267	-0.386367	0.913606	1.21108	-0.0708521	0.957033	1.79576	0.0659147	-0.92567	0.0160046	0.526436
Q3TGF2	Fam107b	Protein FAM107B	5	-0.110236	0.964172	1.07019	0.978508	-0.858538	-1.24782	-1.21798	0.421696	1.62598	0.0756451	2.15172	0.0236601	4.44357
Q3THG9	Aarsd1	Alanyl-tRNA editing protein Aarsd1	12	-0.344296	0.843985	1.08996	1.38924	-1.35448	-0.726752	-0.826616	-0.0710447	1.74296	0.0687496	0.456489	0.0180733	1.3722
Q3TL44	Nlrx1	NLR family member X1	10	-0.189794	-0.690708	-1.0141	-1.45062	1.24525	0.608735	1.14631	0.344934	2.5619	0.0429851	-0.560144	0.00274218	0.678235
Q3TUH1	Tamm41	Phosphatidate cytidylyltransferase, mitochondrial	5	0.282749	-1.49519	-1.06729	-0.846209	1.24952	0.873094	0.467178	0.536142	2.0083	0.0527014	-0.7305	0.00981076	0.602695
Q3TW96	Uap1l1	UDP-N-acetylhexosamine pyrophosphorylase-like protein 1	8	-0.641673	1.02335	1.52465	0.967376	-0.599208	-1.06116	-0.779026	-0.434311	1.58455	0.0789738	1.09556	0.0260284	2.13696
Q3TWI9	Tmem63b	CSC1-like protein 2	5	0.75008	-1.10575	-1.65934	-0.713844	0.861329	0.792198	0.58284	0.492488	1.39728	0.098148	-0.687525	0.040061	0.620918
Q3TXX4	Slc17a7	Vesicular glutamate transporter 1	11	0.62492	-1.09292	-1.83405	-0.383498	0.934191	0.541667	0.661302	0.548394	1.3469	0.102609	-0.942088	0.0449881	0.520479
Q3TYD4	Arsg	Arylsulfatase G	2	-0.322562	1.03418	1.13237	0.882096	-0.328793	0.100403	-1.76297	-0.734726	1.39399	0.098987	1.66922	0.0403658	3.18043
Q3TZZ7	Esyt2	Extended synaptotagmin-2	7	0.462436	-0.612084	-0.49763	-2.02938	0.287684	0.76132	0.984855	0.642797	1.33683	0.10316	-0.579488	0.0460437	0.669201
Q3U0S6	Rasip1	Ras-interacting protein 1	2	1.34295	0.779294	0.835022	0.24928	0.0345482	-1.21534	-1.39998	-0.625769	2.1837	0.0470519	1.38887	0.00655085	2.61874
Q3U214	Mast3	Microtubule-associated serine/threonine-protein kinase 3	13	-0.0428151	-1.67789	-1.14216	-0.321532	0.870649	1.04904	0.873913	0.390795	2.13288	0.0477816	-0.696527	0.00736403	0.617056
Q3UGC7	Eif3j1	Eukaryotic translation initiation factor 3 subunit J-A	10	0.00424689	0.419759	1.48455	1.20301	-1.35376	-0.140702	-0.888278	-0.728825	1.97956	0.0533264	0.39635	0.0104819	1.31617
Q3UH99-2	Shisa6	Isoform 2 of Protein shisa-6	2	-1.02404	-0.563748	-1.4778	-0.304742	0.362457	1.37488	0.846232	0.786759	2.64488	0.0395478	-1.33082	0.00226529	0.397543
Q3UHB1	Nt5dc3	5'-nucleotidase domain-containing protein 3	23	-1.15308	-0.823415	-1.05128	-0.3149	1.37576	0.999424	0.946595	0.0208983	2.55379	0.0429197	-0.652274	0.00279388	0.636277
Q3UHB8	Ccdc177	Coiled-coil domain-containing protein 177	12	-0.0421338	-0.965272	-1.08898	-1.34029	0.987924	0.980426	0.9199	0.548428	2.89537	0.029125	-1.18849	0.00127241	0.438761
Q3UHD9	Agap2	Arf-GAP with GTPase, ANK repeat and PH domain-containing protein 2	3	0.589284	-0.965186	-1.16913	-1.34214	1.09401	0.841218	0.7885	0.163438	1.60365	0.0774634	-2.8291	0.0249089	0.14072
Q3UHF7	Hivep2	Transcription factor HIVEP2	6	0.191308	-1.47744	-0.931907	-1.04461	0.612854	1.13712	0.692216	0.820452	2.32286	0.0457547	-1.09798	0.00475488	0.467171
Q3UHL1	Camkv	CaM kinase-like vesicle-associated protein	30	0.72672	-1.48938	-1.43191	-0.554202	0.738804	0.627774	0.713134	0.669057	1.42124	0.0950552	-0.923966	0.0379106	0.527058
Q3UIA2	Arhgap17	Rho GTPase-activating protein 17	7	-0.49585	0.788928	1.22979	1.15651	-1.55719	-0.728483	-0.549537	0.155831	1.33991	0.103401	0.875141	0.0457186	1.83419
Q3UIL6	Plekha7	Pleckstrin homology domain-containing family A member 7	7	-0.217194	0.743647	1.85916	0.27386	-0.512863	-1.55984	-0.287905	-0.29887	1.31764	0.106341	0.494032	0.0481238	1.40838
Q3UMF0	Cobll1	Cordon-bleu protein-like 1	10	-0.0357697	1.49983	1.19807	0.0168483	-0.877944	-1.50746	0.190315	-0.483886	1.33945	0.103128	0.623849	0.0457672	1.54098
Q3UMR5	Mcu	Calcium uniporter protein, mitochondrial	7	-0.371071	-0.181182	-0.927314	-1.59372	0.737757	1.45358	0.878893	0.00305706	1.90627	0.057849	-0.786231	0.0124088	0.579857
Q3UNZ8	Cryzl2	Quinone oxidoreductase-like protein 2	5	-0.459519	1.06476	1.54976	0.925725	-0.856101	-0.836966	-0.703772	-0.683883	1.92016	0.0566993	1.33311	0.0120182	2.51946
Q3UQ44	Iqgap2	Ras GTPase-activating-like protein IQGAP2	45	-1.18735	-0.751429	-1.26029	-0.371012	0.826993	1.05695	0.646858	1.03927	3.63291	0.0197143	-1.5462	0.000232858	0.342411
Q3UQ84	Tars2	Threonine--tRNA ligase, mitochondrial	11	-0.382039	-1.14353	-0.901913	-0.933638	0.907336	1.33839	1.11655	-0.00115726	2.61381	0.0407541	-0.487439	0.00243329	0.71329
Q3UTQ8	Cdkl5	Cyclin-dependent kinase-like 5	8	0.319689	-1.03874	-1.75572	-0.45111	0.905956	1.13136	0.580743	0.307829	1.6604	0.0740328	-0.755538	0.0218572	0.592325
Q3UVX5	Grm5	Metabotropic glutamate receptor 5	25	0.592642	-1.58895	-1.1891	-0.7312	0.848815	0.771878	0.746507	0.549408	1.64654	0.0743377	-1.11163	0.0225661	0.46277
Q3UX10	Tubal3	Tubulin alpha chain-like 3	2	0.909377	1.01055	-0.237496	0.972827	-1.36594	0.284759	-0.0930395	-1.48104	1.31299	0.106776	0.454245	0.0486424	1.37007
Q3UZ39-2	Lrrfip1	Isoform 2 of Leucine-rich repeat flightless-interacting protein 1	11	-0.289225	-1.51722	-1.1811	-0.315209	0.957503	1.18478	0.831404	0.329072	2.43316	0.0436343	-0.544184	0.00368838	0.685779
Q3V0G7	Garnl3	GTPase-activating Rap/Ran-GAP domain-like protein 3	3	0.832046	0.757984	1.03527	0.0935135	0.607503	-0.497065	-1.54529	-1.28397	1.38539	0.0994907	0.77056	0.0411723	1.70593
Q3V1U8	Elmod1	ELMO domain-containing protein 1	7	-0.0160984	-1.20835	-1.36145	-0.717278	1.13473	0.924718	0.979272	0.26445	2.43435	0.0441387	-0.617308	0.00367833	0.651886
Q4JIM5	Abl2	Tyrosine-protein kinase ABL2	10	0.27617	-1.41686	-0.962958	-0.985887	0.793497	1.32236	0.773777	0.199904	1.93684	0.055619	-0.750013	0.0115654	0.594598
Q4KUS2	Unc13a	Protein unc-13 homolog A	34	0.277367	-1.08829	-1.90565	-0.136842	0.711447	0.849537	0.53345	0.758975	1.55636	0.0815689	-0.792645	0.0277742	0.577285
Q4LDD4	Arap1	Arf-GAP with Rho-GAP domain, ANK repeat and PH domain-containing protein 1	5	0.484581	0.910623	1.12958	1.08284	-0.701133	-1.13131	-1.15254	-0.62263	3.95127	0.0105455	1.12854	0.000111873	2.18638
Q5DQR4	Stxbp5l	Syntaxin-binding protein 5-like	3	-1.07112	-0.338428	-0.69442	-1.18439	0.263803	1.69961	0.56981	0.755138	2.39241	0.0457081	-0.858328	0.00405122	0.551592
Q5DTT2-2	Psd	Isoform 2 of PH and SEC7 domain-containing protein 1	5	-0.25251	-1.0553	-1.39668	-0.808789	0.976132	1.12586	0.732527	0.678771	3.26542	0.0210909	-1.59594	0.000542726	0.330808
Q5DU25	Iqsec2	IQ motif and SEC7 domain-containing protein 2	44	0.282796	-1.62922	-1.27717	-0.459021	0.79144	0.791594	0.597436	0.902148	1.92373	0.057	-0.870469	0.0119199	0.546969
Q5FW52	Mlip	Muscular LMNA-interacting protein	5	0.403425	-1.18699	-1.40607	-0.822277	1.22442	0.963584	0.475377	0.348532	1.79752	0.0661723	-1.71545	0.0159397	0.304508
Q5GH67	Xkr4	XK-related protein 4	5	0.828154	-1.20891	-1.44508	-0.859689	0.665294	0.587887	1.04124	0.391108	1.34687	0.102516	-1.19588	0.0449913	0.43652
Q5HZI9	Slc25a51	Mitochondrial nicotinamide adenine dinucleotide transporter SLC25A51	9	-0.113232	-0.343322	-1.3862	-1.19788	0.946421	0.90815	1.33094	-0.144875	1.84717	0.0625662	-0.532415	0.0142178	0.691396
Q5PR73	Diras2	GTP-binding protein Di-Ras2	11	0.181491	-0.265189	-1.14591	-1.54891	1.0649	1.00193	0.985677	-0.273991	1.45802	0.0899956	-0.544902	0.0348318	0.685438
Q5QNQ6	Osbp2	Oxysterol-binding protein 2	8	-0.758085	-1.51011	-0.855246	-0.350931	0.564344	1.20958	0.672853	1.0276	3.06391	0.0251556	-0.722762	0.000863153	0.605936
Q5RJI5	Brsk1	Serine/threonine-protein kinase BRSK1	17	0.481682	-1.31324	-1.03873	-1.19907	1.07779	0.745626	0.751238	0.4947	1.89899	0.0594806	-0.667772	0.0126185	0.629478
Q5RKR3	Islr2	Immunoglobulin superfamily containing leucine-rich repeat protein 2	8	-0.192597	-0.352878	-0.975086	-1.62119	1.4718	0.885781	0.415081	0.369091	2.04075	0.0519312	-0.623739	0.00910442	0.648987
Q5SSH7	Zzef1	Zinc finger ZZ-type and EF-hand domain-containing protein 1	20	-0.343106	-1.43986	-1.49945	0.233154	0.844885	0.424351	0.771166	1.00885	1.86249	0.0625263	-0.562605	0.0137251	0.677079
Q5SU73	Coil	Coilin	2	0.766814	-1.03511	-1.61778	-0.814979	0.836416	0.291457	0.922853	0.650334	1.36468	0.100998	-0.764557	0.0431839	0.588634
Q5U458	Dnajc11	DnaJ homolog subfamily C member 11	22	-0.195398	-0.42628	-0.296564	-1.8894	1.04972	0.974694	1.00954	-0.226316	1.49525	0.0862417	-0.463829	0.0319707	0.725059
Q5XJV6	Lmtk3	Serine/threonine-protein kinase LMTK3	25	0.554743	-1.19358	-1.72237	-0.481457	0.790726	0.548423	0.671157	0.832354	1.54171	0.0831626	-1.12684	0.0287273	0.457916
Q60625	Icam5	Intercellular adhesion molecule 5	29	0.200897	-1.46091	-1.32288	-0.636285	0.913863	0.926213	0.574337	0.804761	2.21367	0.0466926	-1.03526	0.00611411	0.487928
Q60648	Gm2a	Ganglioside GM2 activator	7	-0.723688	1.44259	1.19843	0.928654	-0.78775	-0.820009	-0.483068	-0.755158	1.54622	0.0827228	0.825009	0.0284303	1.77155
Q60854	Serpinb6	Serpin B6	16	0.27105	0.988109	1.45108	0.779707	-1.10172	-1.05104	-0.77835	-0.558828	3.14071	0.0242051	0.432002	0.000723257	1.3491
Q60875	Arhgef2	Rho guanine nucleotide exchange factor 2	17	-0.626399	-1.25676	-1.04785	-0.637373	1.18979	1.15704	0.50234	0.71921	3.62023	0.0184	-0.455659	0.000239757	0.729177
Q60936	Coq8a	Atypical kinase COQ8A, mitochondrial	6	-0.621233	-1.30022	-1.16391	-0.361924	0.730334	1.37007	0.91869	0.428196	2.94056	0.0288571	-0.603486	0.00114667	0.658161
Q60963	Pla2g7	Platelet-activating factor acetylhydrolase	11	-0.477828	0.563154	1.89177	0.881078	-0.587278	-0.645042	-0.904566	-0.721282	1.56291	0.0806987	0.933247	0.0273585	1.90957
Q60967	Papss1	Bifunctional 3'-phosphoadenosine 5'-phosphosulfate synthase 1	12	-0.356136	0.140819	1.66517	1.22667	-0.696616	-1.28354	-0.664901	-0.0314586	1.33668	0.103121	0.397845	0.0460601	1.31754
Q61024	Asns	Asparagine synthetase [glutamine-hydrolyzing]	4	1.32725	0.446989	-0.227958	1.18553	0.0721158	-1.35546	-1.31146	-0.137001	1.4008	0.0983782	0.603453	0.0397377	1.51935
Q61097	Ksr1	Kinase suppressor of Ras 1	23	-1.00958	-1.33479	-1.14531	0.202955	0.833355	1.10775	0.574809	0.770809	2.38789	0.0449787	-0.643358	0.00409366	0.640221
Q61102	Abcb7	Iron-sulfur clusters transporter ABCB7, mitochondrial	16	-0.358831	-0.169151	-0.968917	-1.56462	0.833167	0.988163	1.33288	-0.0926899	1.88463	0.0606031	-0.539568	0.0130428	0.687977
Q61165	Slc9a1	Sodium/hydrogen exchanger 1	3	-0.419382	-0.413892	-1.39268	-1.03893	0.830066	0.920423	1.44675	0.0676487	2.32879	0.0460096	-0.688977	0.00469039	0.620293
Q61166	Mapre1	Microtubule-associated protein RP/EB family member 1	14	0.285013	0.853019	1.73746	0.495446	-0.871314	-0.999609	-0.897399	-0.602618	2.64697	0.0397876	0.437461	0.00225439	1.35422
Q61205	Pafah1b3	Platelet-activating factor acetylhydrolase IB subunit alpha1	8	1.09565	1.04667	-0.212052	1.10102	-0.98791	-1.23454	-0.96104	0.152212	1.83077	0.0646495	0.669072	0.0147648	1.59005
Q61207	Psap	Prosaposin	21	0.5459	0.796736	1.15258	1.0982	-0.575699	-1.33238	-0.78849	-0.896845	3.82134	0.00966667	0.798965	0.000150889	1.73985
Q61220	Nell2	Protein kinase C-binding protein NELL2	18	-0.369722	-0.90286	-1.6218	-0.48639	0.931415	1.27268	0.618539	0.558133	2.68109	0.0388148	-0.507208	0.00208408	0.703583
Q61249	Igbp1	Immunoglobulin-binding protein 1	9	-0.5759	1.14882	1.44911	0.947695	-0.863788	-0.412121	-0.846017	-0.847805	1.72826	0.0688289	0.499684	0.0186956	1.4139
Q61290	Cacna1e	Voltage-dependent R-type calcium channel subunit alpha-1E	23	0.447022	-1.11427	-1.38093	-1.08839	0.786711	0.827478	0.809066	0.713307	2.03	0.0521124	-1.06952	0.00933256	0.476478
Q61324	Arnt2	Aryl hydrocarbon receptor nuclear translocator 2	5	0.972182	-0.0796299	1.28996	0.85359	-0.868291	-0.351731	-0.156641	-1.65944	1.83919	0.062536	0.620492	0.0144814	1.5374
Q61423	Kcna4	Potassium voltage-gated channel subfamily A member 4	4	-0.143614	-0.677934	-0.399458	-1.85742	1.39931	0.490946	0.645171	0.543001	1.91586	0.0574815	-0.92352	0.0121378	0.527221
Q61425	Hadh	Hydroxyacyl-coenzyme A dehydrogenase, mitochondrial	15	-0.263948	0.870898	1.76995	0.719367	-0.746417	-0.808594	-0.522689	-1.01857	1.94973	0.055198	0.691296	0.0112271	1.61473
Q61768	Kif5b	Kinesin-1 heavy chain	40	-0.0520653	0.865552	1.57571	0.946427	-0.695958	-1.08153	-0.807072	-0.751068	2.5316	0.0429504	0.62427	0.00294037	1.54143
Q61790	Lag3	Lymphocyte activation gene 3 protein	13	-0.382156	1.02	0.851564	1.20662	-0.781798	-1.66401	-0.457556	0.207337	1.35887	0.101371	2.65322	0.043765	6.2907
Q61831	Mapk10	Mitogen-activated protein kinase 10	4	-0.142809	-0.672328	-1.98257	-0.0787248	0.260232	1.19601	0.91526	0.504931	1.58839	0.0785086	-0.944954	0.0257996	0.519446
Q62086	Pon2	Serum paraoxonase/arylesterase 2	5	-0.255928	0.732212	1.80798	0.57929	-1.01833	-0.245455	-0.343205	-1.25656	1.57036	0.0803902	0.970313	0.0268928	1.95927
Q62165	Dag1	Dystroglycan 1	12	-0.429609	0.63407	1.91535	0.553295	-0.915498	-1.05072	-0.704646	-0.00223775	1.33284	0.103718	0.550792	0.0464689	1.46489
Q62188	Dpysl3	Dihydropyrimidinase-related protein 3	24	1.7962	0.399328	0.386718	0.641535	-0.512558	-0.929878	-0.478912	-1.30243	2.22478	0.046832	0.551013	0.00595959	1.46511
Q62383	Supt6h	Transcription elongation factor SPT6	10	0.926084	0.0445136	1.04316	1.21762	-0.277148	-1.39975	-1.18053	-0.373944	2.24334	0.0467	0.390354	0.00571035	1.31072
Q62414	Neurod2	Neurogenic differentiation factor 2	2	-1.77905	-1.23531	-0.141037	0.180064	0.778348	0.568311	0.842434	0.78624	1.73723	0.0689444	-1.4623	0.0183136	0.362915
Q62417	Sorbs1	Sorbin and SH3 domain-containing protein 1	10	0.708566	-1.36657	-1.52496	-0.522115	0.702156	0.954225	0.325808	0.722895	1.36934	0.100456	-0.561782	0.0427229	0.677465
Q62419	Sh3gl1	Endophilin-A2	14	-0.090574	-0.479677	-1.50038	-1.22092	1.16372	1.02444	0.612786	0.490608	2.40134	0.0459333	-0.420162	0.00396883	0.747341
Q62426	Cstb	Cystatin-B	8	-0.270937	1.04734	1.63907	0.722434	-0.735246	-0.783521	-1.08876	-0.53039	2.03279	0.052226	0.651955	0.00927284	1.5713
Q62442	Vamp1	Vesicle-associated membrane protein 1	4	-0.427008	-1.14103	-1.55368	-0.0926504	1.24095	0.317245	1.02954	0.626622	2.20216	0.0462222	-0.414471	0.00627822	0.750295
Q62443	Nptx1	Neuronal pentraxin-1	18	0.141361	-0.509451	-2.11244	-0.313439	0.783668	1.02321	0.569647	0.417439	1.47762	0.0877845	-0.660407	0.0332954	0.6327
Q62465	Vat1	Synaptic vesicle membrane protein VAT-1 homolog	17	0.596803	0.96663	1.36377	0.70832	-0.950932	-0.995489	-0.958743	-0.730354	4.25292	0.0193333	1.03317	5.58572e-05	2.04652
Q641P0	Actr3b	Actin-related protein 3B	2	-0.816487	-1.03889	-0.876813	-0.811272	0.902241	1.55737	0.55363	0.530221	3.4474	0.0217143	-0.686598	0.000356943	0.621317
Q64282	Ifit1	Interferon-induced protein with tetratricopeptide repeats 1	13	0.798786	0.520107	0.156917	1.46264	-1.55984	-1.17608	0.111728	-0.314264	1.67944	0.0716336	1.43632	0.0209198	2.7063
Q64314	Cd34	Hematopoietic progenitor cell antigen CD34	3	-0.683851	-0.82207	0.414261	-1.85498	0.565149	0.927578	0.666721	0.787193	1.69203	0.0706398	-0.630852	0.0203223	0.645795
Q64332	Syn2	Synapsin-2	3	0.659721	-1.38777	-1.57522	-0.394906	0.724746	0.95266	0.355764	0.665	1.36134	0.101825	-0.666966	0.0435168	0.62983
Q64387	Pnoc	Prepronociceptin	3	0.984892	0.722429	1.61249	-0.0634806	-1.20474	-0.612516	-0.864248	-0.574833	2.30639	0.0465253	0.905255	0.00493866	1.87288
Q64444	Ca4	Carbonic anhydrase 4	9	0.370326	-1.22309	-1.54274	-0.603565	0.569846	1.24911	0.733668	0.446445	1.77599	0.0662908	-0.669485	0.0167497	0.628731
Q64514-2	Tpp2	Isoform Short of Tripeptidyl-peptidase 2	2	-0.819215	-0.697026	-1.693	-0.194944	0.79738	0.972562	0.712957	0.92129	2.7664	0.0369091	-0.99054	0.00171237	0.503289
Q64727	Vcl	Vinculin	61	-0.294439	0.745903	1.63683	0.816197	-0.93275	-1.08199	-0.98106	0.0913132	1.62869	0.0751989	0.788784	0.0235131	1.72762
Q66T02	Plekhg5	Pleckstrin homology domain-containing family G member 5	16	-0.710819	-0.852785	-1.774	0.315459	0.996308	0.796788	0.351725	0.877323	1.81497	0.0656108	-0.981366	0.0153119	0.5065
Q68ED2	Grm7	Metabotropic glutamate receptor 7	15	-0.116023	-1.37123	-0.865735	-1.08765	0.782291	1.1932	0.912517	0.552636	2.91205	0.0269333	-0.894736	0.00122447	0.537845
Q68ED7	Crtc1	CREB-regulated transcription coactivator 1	9	-0.458438	-1.09069	-1.58667	-0.217952	0.43457	0.918809	0.973492	1.02687	2.58945	0.0424127	-0.709988	0.00257368	0.611325
Q68EF0	Rab3ip	Rab-3A-interacting protein	5	0.152906	-0.656574	-1.72854	-0.564992	0.957064	1.40086	0.582688	-0.143411	1.48176	0.0877062	-0.389938	0.0329792	0.763162
Q68EF6	Begain	Brain-enriched guanylate kinase-associated protein	26	0.183191	-1.35609	-1.65898	-0.146568	0.465645	0.969144	0.715849	0.827808	1.74224	0.0685908	-1.00349	0.0181036	0.498791
Q68FD9	Kiaa1549	UPF0606 protein KIAA1549	19	0.389473	-0.843479	-1.7584	-0.831426	0.762242	0.886225	0.78037	0.614997	1.85283	0.0630725	-1.12372	0.0140337	0.45891
Q68FM6	Elfn2	Protein phosphatase 1 regulatory subunit 29	20	0.417047	-1.36822	-1.54513	-0.50249	0.763003	0.952409	0.615923	0.667458	1.77554	0.066172	-1.2933	0.0167672	0.408018
Q69Z38	Peak1	Inactive tyrosine-protein kinase PEAK1	15	-1.44711	-0.494034	-1.43856	0.209918	0.689762	0.9315	0.828349	0.720177	2.10052	0.0488875	-1.03822	0.00793379	0.486928
Q69ZF3	Gba2	Non-lysosomal glucosylceramidase	16	0.583519	-0.803415	-1.75118	-0.80721	1.13007	0.756811	0.601742	0.289662	1.45773	0.0898977	-0.398856	0.0348553	0.758459
Q69ZP3	Pnkd	Probable hydrolase PNKD	5	0.1857	-0.978955	-1.18947	-1.32913	1.00589	0.861365	0.841714	0.602893	2.45965	0.0438293	-2.04533	0.00347019	0.242267
Q69ZU6	Thsd7a	Thrombospondin type-1 domain-containing protein 7A	15	0.0285146	-0.616752	-0.447564	-1.65706	-0.343693	1.31872	1.27123	0.446611	1.35525	0.101606	-0.455486	0.0441317	0.729264
Q69ZZ6	Tmcc1	Transmembrane and coiled-coil domains protein 1	5	0.233213	-1.04683	-1.33175	-0.893219	0.696721	1.54157	0.619546	0.180751	1.84355	0.0627854	-0.514232	0.0143366	0.700165
Q6A028	Swap70	Switch-associated protein 70	8	0.144591	0.837575	1.51639	0.786605	-0.686378	-0.985654	-1.36139	-0.251738	2.38355	0.0447407	0.575097	0.0041348	1.48978
Q6DFV3	Arhgap21	Rho GTPase-activating protein 21	29	0.190435	-2.0451	-0.17369	-0.707902	1.06832	0.509112	0.877807	0.281014	1.40612	0.0980306	-0.438775	0.0392536	0.737761
Q6DIC0	Smarca2	Probable global transcription activator SNF2L2	10	0.0927127	-1.01714	-1.43455	-0.682236	0.810203	-0.0829084	0.941261	1.37266	1.84818	0.0626448	-0.604158	0.0141846	0.657855
Q6GQS1	Slc25a23	Mitochondrial adenyl nucleotide antiporter SLC25A23	13	-0.459671	-0.930732	-0.500341	-1.49347	1.23159	1.02128	0.913422	0.217918	2.69327	0.0386667	-0.964061	0.00202644	0.512612
Q6GV12	Kdsr	3-ketodihydrosphingosine reductase	2	0.75386	1.501	0.897181	0.208123	-1.16043	-1.10669	-0.262169	-0.830866	2.6106	0.0408455	0.453485	0.00245131	1.36934
Q6IRU5-2	Cltb	Isoform 2 of Clathrin light chain B	2	0.860495	0.232028	1.3761	0.291524	-0.0702118	-1.96248	-0.594177	-0.133271	1.43516	0.09379	0.741861	0.0367145	1.67233
Q6KAR6	Exoc3	Exocyst complex component 3	23	0.540782	-1.70991	-1.25455	-0.28346	1.13144	0.545206	0.61809	0.412395	1.37172	0.100233	-0.429511	0.042489	0.742513
Q6KAU4	Mvb12b	Multivesicular body subunit 12B	7	-1.00576	-1.03549	0.0369951	-1.24731	0.8936	0.934658	0.131117	1.29219	2.29409	0.0455785	-0.424646	0.00508055	0.745022
Q6NS60	Fbxo41	F-box only protein 41	23	0.664691	-1.3457	-1.56838	-0.549975	0.780824	0.77513	0.594831	0.648578	1.48454	0.0880319	-0.901481	0.0327685	0.535337
Q6NZN0	Rbm26	RNA-binding protein 26	6	0.554606	-1.79422	-0.829364	-0.695524	0.527546	0.880507	0.273247	1.0832	1.44054	0.0928196	-0.477072	0.0362624	0.718434
Q6P1D5	Sez6l	Seizure 6-like protein	7	0.364148	-1.07684	-1.76449	-0.54367	0.667245	0.761406	0.739827	0.852368	1.81274	0.0655432	-0.756417	0.0153907	0.591964
Q6P1I6	Psd2	PH and SEC7 domain-containing protein 2	9	-0.16582	0.19966	2.06836	0.719906	-0.595558	-0.820904	-0.458115	-0.947531	1.51421	0.0845082	0.754426	0.0306049	1.68696
Q6P5H2	Nes	Nestin	12	-0.0622848	1.44597	1.10516	0.431773	-1.62058	-0.70785	-0.608208	0.0160207	1.65251	0.0742857	1.70693	0.0222583	3.26464
Q6P5U7	Nwd2	NACHT and WD repeat domain-containing protein 2	25	0.459425	-1.32971	-1.42312	-0.755431	0.796207	0.981252	0.536	0.735372	1.86173	0.062395	-1.0124	0.0137491	0.495722
Q6P8J2	Sat2	Thialysine N-epsilon-acetyltransferase	2	0.283204	-0.377103	1.84253	0.955986	-0.455328	-0.189964	-1.25871	-0.800623	1.3688	0.100592	0.942265	0.0427759	1.92154
Q6P9K9	Nrxn3	Neurexin-3	2	-0.482515	-2.01205	-0.617004	0.343583	0.685807	0.997859	0.830387	0.253936	1.44487	0.0917768	-0.626567	0.0359032	0.647716
Q6PAK3	Prmt8	Protein arginine N-methyltransferase 8	8	0.693299	-0.990986	-1.72665	-0.708565	1.01353	0.627819	0.410215	0.681335	1.40211	0.0982776	-0.699539	0.0396182	0.615769
Q6PCN3	Ttbk1	Tau-tubulin kinase 1	6	-0.079641	-1.48455	-0.483162	-1.20245	0.946889	0.8202	1.21139	0.271329	2.28959	0.0454222	-0.456465	0.00513344	0.72877
Q6PCP5	Mff	Mitochondrial fission factor	6	0.56791	-1.2691	-0.678453	-1.31113	1.30454	0.949189	0.526091	-0.0890467	1.35286	0.101746	-0.435261	0.0443754	0.73956
Q6PEB6	Mob4	MOB-like protein phocein	10	0.213879	-1.55956	-1.41519	0.00552968	0.124271	1.23194	0.760227	0.638893	1.42925	0.0946061	-0.411651	0.0372174	0.751763
Q6PFD5	Dlgap3	Disks large-associated protein 3	25	0.311468	-0.509617	-1.99454	-0.620438	0.871344	0.957128	0.247352	0.737306	1.5024	0.0858512	-0.574872	0.0314482	0.671346
Q6PGE7	Slc6a7	Sodium-dependent proline transporter	7	0.289303	-1.22167	-1.45282	-0.812984	0.58796	0.968905	0.922545	0.718765	2.16425	0.0470571	-0.966008	0.00685097	0.511921
Q6PGF7	Exoc8	Exocyst complex component 8	22	0.6094	-1.46876	-1.32629	-0.658748	1.0845	0.799958	0.508217	0.451709	1.54405	0.0828331	-0.419456	0.0285727	0.747706
Q6PGH2	Jpt2	Jupiter microtubule associated homolog 2	4	-0.0461615	1.13018	1.25083	0.683228	-0.413697	-1.70089	-0.78103	-0.122453	1.808	0.065626	2.2105	0.0155596	4.62835
Q6PHN9	Rab35	Ras-related protein Rab-35	10	0.742651	-1.3195	-0.940758	-1.32132	0.868698	0.733792	0.715693	0.520744	1.53666	0.0832518	-0.390844	0.0290628	0.762683
Q6PIU9		Uncharacterized protein FLJ45252 homolog	6	-0.664403	1.04388	1.62952	0.806162	-0.720275	-0.480138	-1.04255	-0.572194	1.50506	0.0856308	0.815954	0.0312562	1.76046
Q6R891	Ppp1r9b	Neurabin-2	14	0.393722	-1.77408	-1.25883	-0.0257017	0.716908	0.812093	0.18469	0.951192	1.32365	0.10573	-0.453623	0.047463	0.730207
Q6RI63	Fam120b	Constitutive coactivator of peroxisome proliferator-activated receptor gamma	2	0.284712	-1.99698	-0.98669	-0.0342133	0.800782	0.63264	0.837153	0.462591	1.40242	0.0983773	-0.5074	0.0395893	0.703489
Q6VNS1	Ntrk3	NT-3 growth factor receptor	3	0.185242	-0.225413	-2.20792	-0.410065	0.700777	0.904638	0.462362	0.590383	1.31619	0.106463	-1.25899	0.0482852	0.417835
Q6WQJ1	Dagla	Diacylglycerol lipase-alpha	17	-1.06867	-0.357717	-1.45859	-0.639579	0.750863	1.06964	0.722429	0.981634	3.33039	0.0210667	-1.02186	0.000467318	0.492482
Q6ZPE2	Sbf1	Myotubularin-related protein 5	51	0.213848	-1.0981	-1.39502	-0.970158	1.12936	0.609032	0.946797	0.564241	2.28861	0.045469	-0.879946	0.005145	0.543388
Q6ZPJ0	Tex2	Testis-expressed protein 2	9	-0.316176	0.344006	-1.38292	-1.42159	0.565814	1.51067	0.328904	0.371292	1.45572	0.0898806	-0.631636	0.0350173	0.645444
Q6ZPQ6	Pitpnm2	Membrane-associated phosphatidylinositol transfer protein 2	31	0.688959	-1.17534	-1.37436	-1.02443	0.617428	0.619955	0.620917	1.02688	1.6008	0.0770846	-0.465784	0.0250727	0.724077
Q6ZQ29-2	Taok2	Isoform 2 of Serine/threonine-protein kinase TAO2	5	0.446234	-1.35437	-0.778862	-1.38674	0.894572	0.843738	0.796292	0.539131	1.9071	0.0578624	-0.51805	0.012385	0.698315
Q78WH7	Camk2n2	Calcium/calmodulin-dependent protein kinase II inhibitor 2	2	1.52747	0.224894	0.625349	0.47482	0.2869	-0.418412	-1.21837	-1.50265	1.55515	0.0814668	0.936307	0.0278516	1.91362
Q791T5	Mtch1	Mitochondrial carrier homolog 1	11	0.572153	-0.739811	-1.3537	-1.28972	1.10965	0.613234	1.00777	0.0804221	1.49972	0.0861435	-0.677375	0.031643	0.625302
Q791V5	Mtch2	Mitochondrial carrier homolog 2	13	0.123328	-0.49799	-1.17068	-1.48569	1.25643	0.769351	0.994175	0.0110797	1.83034	0.0646482	-0.475401	0.0147795	0.719267
Q7M6Z0	Rtn4rl2	Reticulon-4 receptor-like 2	4	0.799529	-1.50567	-1.37719	-0.598326	0.712582	0.789774	0.667577	0.511732	1.34249	0.10314	-1.00038	0.0454476	0.499867
Q7TMC8	Fcsk	L-fucose kinase	12	0.04012	-1.64025	-1.2269	-0.302882	0.538857	0.546676	0.895707	1.14867	2.01637	0.0524309	-0.469427	0.00963011	0.722251
Q7TME0	Plppr4	Phospholipid phosphatase-related protein type 4	25	-0.0214328	-1.3831	-1.4475	-0.463038	0.720109	0.945191	0.77953	0.870237	2.46912	0.0440764	-1.24412	0.00339534	0.422164
Q7TNM2	Trim46	Tripartite motif-containing protein 46	8	-0.336907	-1.01	-1.67674	-0.257373	0.990308	1.0481	0.359156	0.883453	2.37215	0.045625	-0.51183	0.00424472	0.701332
Q7TNP2	Ppp2r1b	Serine/threonine-protein phosphatase 2A 65 kDa regulatory subunit A beta isoform	6	0.0564667	0.559874	1.58439	0.837394	-1.06363	0.158934	-0.926171	-1.20726	1.84274	0.0625323	0.873942	0.0143634	1.83266
Q7TPD3	Robo2	Roundabout homolog 2	3	0.225593	-0.869631	-0.802456	-1.37918	1.29097	1.39778	-0.0237162	0.160643	1.51894	0.0841902	-0.485981	0.0302734	0.714012
Q7TPH6	Mycbp2	E3 ubiquitin-protein ligase MYCBP2	12	0.187718	-1.23048	-1.33867	-0.780871	1.24444	0.717905	0.963921	0.236034	2.08427	0.049271	-0.706375	0.0082363	0.612858
Q7TQH0-2	Atxn2l	Isoform 2 of Ataxin-2-like protein	2	0.193543	0.973741	1.6252	0.198107	-1.57563	-0.123928	-0.61006	-0.680971	1.76199	0.0676281	0.78565	0.0172984	1.72387
Q7TSC1	Prrc2a	Protein PRRC2A	17	-0.330792	-1.20892	-0.632893	-1.36832	0.762032	0.897215	0.951024	0.930651	3.43102	0.01824	-0.677741	0.000370663	0.625143
Q7TT15	Galnt17	Polypeptide N-acetylgalactosaminyltransferase 17	6	-1.03762	-0.408519	-1.84295	0.285075	0.661622	0.787847	0.854555	0.699996	1.78425	0.0660797	-0.858762	0.0164342	0.551425
Q80TA6	Mtmr12	Myotubularin-related protein 12	5	-0.334247	-1.12212	-1.0369	-1.01169	0.698449	1.41896	0.876141	0.51141	3.21951	0.0206486	-0.673529	0.000603244	0.626971
Q80TE4	Sipa1l2	Signal-induced proliferation-associated 1-like protein 2	9	-1.8492	-0.0039472	-1.00118	0.141877	0.165834	1.03531	0.357786	1.15351	1.37791	0.0997411	-0.690188	0.0418877	0.619773
Q80TE7	Lrrc7	Leucine-rich repeat-containing protein 7	55	0.278974	-0.62593	-2.06328	-0.404164	0.647138	0.750333	0.459161	0.957765	1.50406	0.0856569	-0.724179	0.0313283	0.605341
Q80TJ1	Cadps	Calcium-dependent secretion activator 1	3	-0.386254	-2.00434	-0.588479	-0.0459392	0.458813	0.881763	0.644337	1.0401	1.81991	0.0653411	-0.47311	0.0151387	0.72041
Q80TL0	Ppm1e	Protein phosphatase 1E	16	-0.360425	-1.40325	-1.46046	0.10719	0.561225	1.12237	0.438657	0.994703	1.99025	0.0533931	-0.569922	0.0102269	0.673653
Q80TL1	Adcy2	Adenylate cyclase type 2	7	-0.0998715	-1.49108	-0.60349	-1.17613	1.00384	0.559573	1.08453	0.722632	2.64571	0.0398947	-0.777034	0.00226092	0.583565
Q80TR4	Slit1	Slit homolog 1 protein	7	-0.0365798	-0.937387	-1.84553	-0.219418	0.948917	1.08483	0.298434	0.70674	1.84414	0.0629128	-0.905882	0.0143174	0.533706
Q80TS7	Ddn	Dendrin	8	-0.345418	-1.55343	-0.950583	-0.617262	0.729054	1.20681	0.657484	0.873348	3.02767	0.0284255	-1.54947	0.00093828	0.341637
Q80U35	Arhgef17	Rho guanine nucleotide exchange factor 17	12	-2.00289	-0.288759	-0.809753	0.337057	0.397318	1.04001	0.752329	0.574691	1.44035	0.0927804	-1.00347	0.0362787	0.4988
Q80U40	Rimbp2	RIMS-binding protein 2	19	0.256136	-1.46602	-1.13678	-0.824756	1.07735	0.938131	0.350131	0.805809	2.10409	0.0493029	-0.594174	0.00786875	0.662424
Q80UG2	Plxna4	Plexin-A4	46	0.39483	-1.43278	-1.35229	-0.657372	0.998374	0.832158	0.832764	0.384314	1.85955	0.0626138	-0.828833	0.0138183	0.562985
Q80UM7	Mogs	Mannosyl-oligosaccharide glucosidase	7	0.493389	-1.15045	-0.579295	-1.46796	0.571613	1.00763	1.25809	-0.133021	1.36845	0.100538	-0.465315	0.0428109	0.724313
Q80UP3	Dgkz	Diacylglycerol kinase zeta	18	-1.15789	-1.25014	-0.778143	-0.354571	0.673597	1.16646	0.621569	1.07912	3.42989	0.0175385	-0.738449	0.000371627	0.599383
Q80VP0	Tecpr1	Tectonin beta-propeller repeat-containing protein 1	3	-0.745945	-0.550747	-0.671932	-1.49294	1.10661	1.28722	0.469379	0.59836	3.00407	0.02808	-0.712458	0.000990674	0.610279
Q80VP9	Asphd2	Aspartate beta-hydroxylase domain-containing protein 2	5	-0.982454	-0.40154	-0.748373	-1.25256	0.257889	1.5495	0.66068	0.91686	2.69582	0.0398039	-0.779723	0.00201458	0.582479
Q80W04	Tmcc2	Transmembrane and coiled-coil domains protein 2	6	0.194805	-1.07835	-1.51945	-0.550435	1.17958	0.751018	1.1068	-0.0839669	1.70257	0.0699685	-0.558899	0.019835	0.67882
Q80WC7	Agfg2	Arf-GAP domain and FG repeat-containing protein 2	11	0.0868546	-1.44305	-1.58039	0.000381191	0.580363	1.0265	0.401668	0.927672	1.67601	0.0721641	-0.613323	0.0210856	0.653689
Q80WT0	Jph4	Junctophilin-4	2	0.230766	-0.857142	-0.707017	-1.67869	0.126363	1.20422	0.756058	0.92544	1.79782	0.0661989	-0.853621	0.0159288	0.553394
Q80X90	Flnb	Filamin-B	73	-0.650858	1.2074	1.48846	0.678672	-0.895499	-1.08569	-0.676336	-0.0661576	1.39114	0.098913	1.12564	0.0406317	2.18199
Q80XH1	Kxd1	KxDL motif-containing protein 1	2	0.446457	1.01837	1.01377	0.868893	-0.539423	-1.11215	-1.56034	-0.135588	2.56919	0.0423511	0.814174	0.00269659	1.75829
Q80Y24	Prickle2	Prickle-like protein 2	23	-0.262671	-0.683842	-1.92495	-0.23635	0.593845	1.18408	0.48737	0.842516	1.97218	0.0528405	-0.852371	0.0106615	0.553874
Q80ZJ7	Snx32	Sorting nexin-32	8	-0.249483	-1.65312	-1.21111	-0.042889	1.19813	0.774242	0.600866	0.583359	2.07203	0.0501446	-0.443591	0.00847163	0.735302
Q811D0	Dlg1	Disks large homolog 1	2	1.05769	-0.335478	1.5243	0.504502	-0.704066	-0.201328	-1.61249	-0.23313	1.42398	0.094512	1.55443	0.0376723	2.93718
Q812A2	Srgap3	SLIT-ROBO Rho GTPase-activating protein 3	45	0.339816	-2.02543	-0.877165	-0.158637	0.799991	0.917788	0.530286	0.47335	1.38846	0.0992795	-0.531833	0.040883	0.691675
Q8BFP9	Pdk1	[Pyruvate dehydrogenase (acetyl-transferring)] kinase isozyme 1, mitochondrial	11	0.522984	-0.93007	-1.35093	-0.973386	1.45208	0.661635	0.728308	-0.110626	1.40031	0.0982442	-0.450327	0.0397823	0.731877
Q8BFR4	Gns	N-acetylglucosamine-6-sulfatase	9	-0.492357	1.21245	1.20345	1.04862	-0.512325	-0.849154	-1.28438	-0.326311	1.73215	0.0690467	0.653476	0.0185289	1.57295
Q8BG67	Efr3a	Protein EFR3 homolog A	15	-0.0415837	-0.755127	-1.83426	-0.575017	0.94676	0.58891	1.05279	0.61753	2.18241	0.0468782	-0.919196	0.00657041	0.528804
Q8BG89	Znf365	Protein ZNF365	3	0.407999	-0.878545	-0.709188	-1.77013	0.757486	0.943086	0.926182	0.323104	1.69701	0.0700875	-0.981108	0.0200905	0.506591
Q8BGB5	Limd2	LIM domain-containing protein 2	4	-0.853229	-1.506	-0.69512	-0.311397	0.676218	1.12857	0.293372	1.26759	2.62932	0.0404068	-0.905739	0.0023479	0.533759
Q8BGC4	Ptgr3	Prostaglandin reductase-3	9	0.535026	0.564106	1.24603	0.605081	-0.0782064	-1.31236	0.0954133	-1.65509	1.6976	0.0701379	0.45969	0.0200631	1.37525
Q8BGD5	Cpt1c	Palmitoyl thioesterase CPT1C	16	0.21047	-0.985464	-1.80127	-0.504829	0.952914	0.914711	0.65221	0.561261	1.92086	0.0567009	-0.927541	0.0119989	0.525754
Q8BGN8-2	Synpr	Isoform 2 of Synaptoporin	2	0.10041	-1.60149	-1.24751	-0.463701	1.01814	0.822589	0.682414	0.689138	2.19723	0.046803	-1.00412	0.00635002	0.498576
Q8BGR6	Arl15	ADP-ribosylation factor-like protein 15	5	-0.209926	-1.61317	-0.599737	-0.986141	0.78362	0.65583	1.12218	0.847347	2.78458	0.0377831	-0.936291	0.00164217	0.522574
Q8BGX2	Timm29	Mitochondrial import inner membrane translocase subunit Tim29	9	0.310345	-1.46681	-1.46743	-0.30408	1.06599	0.701914	0.899743	0.260336	1.66356	0.073803	-0.430763	0.0216992	0.741869
Q8BGY4	Klhl26	Kelch-like protein 26	5	-0.344185	-0.84902	-1.53295	-0.571523	1.166	0.80733	0.116355	1.20799	2.41864	0.044648	-0.593692	0.00381384	0.662645
Q8BGY7	Fam210a	Protein FAM210A	6	-0.335433	-0.960675	-0.10087	-1.57881	1.18824	1.0059	0.99602	-0.214368	1.73796	0.0688851	-0.596093	0.0182825	0.661543
Q8BH10	Orai2	Protein orai-2	3	-0.766012	-0.451518	-1.63755	-0.470838	0.560846	1.43455	0.820976	0.509547	2.50169	0.04264	-1.28026	0.00314999	0.411721
Q8BH50	Ark2n	Protein ARK2N	3	0.372352	-1.29879	-1.66308	-0.358216	0.625151	0.640225	1.02069	0.661675	1.69373	0.070727	-0.767151	0.0202428	0.587577
Q8BH61	F13a1	Coagulation factor XIII A chain	9	0.12104	1.91102	0.115043	0.769096	-1.10716	-0.758592	-0.958604	-0.0918361	1.64593	0.0742158	1.14829	0.022598	2.21651
Q8BH74	Nup107	Nuclear pore complex protein Nup107	4	-0.341251	-2.12169	-0.423879	0.209907	0.996601	0.239701	0.907243	0.533368	1.33712	0.103284	-0.491687	0.0460129	0.711193
Q8BH86	Dglucy	D-glutamate cyclase, mitochondrial	2	0.743653	0.820835	1.11992	0.485486	-0.352316	-1.73814	-0.0127198	-1.06672	2.10075	0.0490452	1.0729	0.00792961	2.10365
Q8BHC1	Rab39b	Ras-related protein Rab-39B	8	0.188968	-1.16309	-1.30669	-1.02224	0.585841	0.944756	1.04831	0.724144	2.43401	0.0438851	-0.630956	0.00368123	0.645749
Q8BHC4	Dcakd	Dephospho-CoA kinase domain-containing protein	3	0.490487	-1.77217	-0.927467	-0.710076	1.02451	0.678629	0.558853	0.657235	1.65044	0.0738426	-0.703775	0.0223646	0.613964
Q8BHE8	Maip1	m-AAA protease-interacting protein 1, mitochondrial	3	-0.734678	-0.363573	-0.964277	-1.21169	1.13653	1.15862	1.12853	-0.149463	2.35369	0.04574	-0.679561	0.00442901	0.624355
Q8BHJ7	Gabra5	Gamma-aminobutyric acid receptor subunit alpha-5	5	-0.762458	-1.32447	-1.12907	-0.305055	0.624103	1.22395	0.905547	0.767457	3.30985	0.0203871	-1.39047	0.000489953	0.381442
Q8BHL3	Tbc1d10b	TBC1 domain family member 10B	16	0.441606	-0.734789	-1.56421	-1.15361	1.06172	0.688291	0.844312	0.416684	1.796	0.0660559	-0.684061	0.0159956	0.622411
Q8BHZ0	Cyria	CYFIP-related Rac1 interactor A	16	0.516106	-1.5703	-1.28812	-0.548993	0.957962	0.805922	0.335191	0.792223	1.60957	0.0768798	-0.515954	0.0245717	0.69933
Q8BIJ7	Rufy1	RUN and FYVE domain-containing protein 1	11	0.343883	0.397879	1.64562	0.724356	-0.708099	-1.13031	-1.30786	0.0345333	1.9799	0.0534649	0.50329	0.0104736	1.41744
Q8BIV3	Ranbp6	Ran-binding protein 6	13	0.41762	-1.0928	-1.12755	-1.35042	0.683891	0.94055	0.676194	0.852519	2.0647	0.0498635	-0.51805	0.00861598	0.698315
Q8BIZ1-2	Anks1b	Isoform 2 of Ankyrin repeat and sterile alpha motif domain-containing protein 1B	5	-0.0943766	-1.28309	-1.36128	-0.686464	0.782408	0.922167	0.663348	1.05729	2.84833	0.0298333	-1.36727	0.00141799	0.387625
Q8BJF9	Chmp2b	Charged multivesicular body protein 2b	7	0.432513	-1.22254	-1.60749	-0.599746	0.991157	0.538584	0.621248	0.846277	1.77301	0.0661462	-0.394252	0.0168653	0.760884
Q8BJI1	Slc6a17	Sodium-dependent neutral amino acid transporter SLC6A17	13	0.716691	-1.10646	-1.68411	-0.646634	0.940522	0.493714	0.804616	0.48166	1.38739	0.0993399	-0.647162	0.0409834	0.638535
Q8BKG3	Ptk7	Inactive tyrosine-protein kinase 7	4	0.127762	1.16147	1.88038	-0.444873	-0.8318	-0.729127	-0.590352	-0.573467	1.3924	0.0991301	0.484971	0.0405136	1.39956
Q8BLE7	Slc17a6	Vesicular glutamate transporter 2	9	1.98947	0.273869	0.233316	0.209248	-0.0345895	-1.35245	-0.368964	-0.949903	1.37029	0.100331	0.811953	0.0426291	1.75559
Q8BLQ9	Cadm2	Cell adhesion molecule 2	16	0.00935833	-0.874274	-0.0685448	-1.74349	0.749658	1.42109	0.743771	-0.237564	1.33716	0.103377	-0.464311	0.0460085	0.724817
Q8BMP6	Acbd3	Golgi resident protein GCP60	13	0.0664134	0.829789	1.23619	1.27275	-0.89892	-1.12912	-0.941342	-0.435762	2.77001	0.0377674	0.513232	0.00169822	1.42724
Q8BMS1	Hadha	Trifunctional enzyme subunit alpha, mitochondrial	38	-0.440312	0.914661	1.8642	0.435084	-0.530305	-1.03533	-0.270679	-0.937319	1.4519	0.0907905	0.646863	0.0353261	1.56576
Q8BMS4	Coq3	Ubiquinone biosynthesis O-methyltransferase, mitochondrial	4	-0.0256579	-1.50045	-0.540777	-0.577402	1.77393	0.983235	-0.089653	-0.0232253	1.30095	0.108877	-0.553752	0.0500089	0.681246
Q8BN59	Larp6	La-related protein 6	8	-0.656589	-1.23587	-1.03027	-0.713023	0.986131	1.1237	0.953079	0.572841	4.25575	0.0232	-0.807047	5.54947e-05	0.571551
Q8BNN1	Spata2l	Spermatogenesis-associated protein 2-like protein	3	0.0196048	-0.560477	-1.86969	-0.522619	0.274884	1.25434	0.326406	1.07755	1.67143	0.072905	-0.715547	0.0213095	0.608974
Q8BP92	Rcn2	Reticulocalbin-2	13	-0.0522439	0.952765	1.92634	0.140007	-0.779968	-1.03151	-0.479519	-0.675871	1.72371	0.0684351	0.700318	0.0188925	1.62486
Q8BQ30	Ppp1r18	Phostensin	2	-0.251515	1.09047	0.690117	1.33412	-1.51828	-1.01978	-0.378779	0.0536626	1.56985	0.0804308	0.97714	0.0269248	1.96856
Q8BQ47	Cnpy4	Protein canopy homolog 4	5	0.660272	1.19699	0.988352	0.691731	-0.811762	-0.60453	-0.612139	-1.50891	3.4083	0.0194074	0.834686	0.000390574	1.78347
Q8BQP9	Rgs7bp	Regulator of G-protein signaling 7-binding protein	6	0.480296	-0.511876	-1.67983	-1.17176	0.744451	1.05257	0.716946	0.369201	1.59794	0.0771642	-0.556676	0.0252381	0.679867
Q8BRV5	Kiaa1671	Uncharacterized protein KIAA1671	8	-0.520235	-1.2097	-1.44174	-0.102813	0.826962	1.36154	0.385758	0.700229	2.35442	0.0459698	-0.962229	0.00442164	0.513263
Q8BSS9	Ppfia2	Liprin-alpha-2	45	0.352182	-1.58659	-1.49836	-0.150263	0.781889	0.748042	0.628058	0.725036	1.59773	0.0770439	-0.604151	0.0252502	0.657858
Q8BT60	Cpne3	Copine-3	12	-0.515084	0.917201	1.5855	0.911159	-0.99057	-0.873094	-0.885089	-0.150022	1.62037	0.0757107	1.03761	0.0239681	2.05283
Q8BTY2	Slc4a7	Sodium bicarbonate cotransporter 3	4	-1.32164	-0.322438	-0.848979	-1.05483	1.18027	0.975521	0.662683	0.729415	3.47642	0.0208	-0.921938	0.000333875	0.5278
Q8BTY8	Scfd2	Sec1 family domain-containing protein 2	2	0.556754	0.802826	0.634717	0.723647	-1.1863	-1.90699	0.235662	0.139684	1.38437	0.0992663	1.58681	0.0412699	3.00385
Q8BUY8	Gprasp2	G-protein coupled receptor-associated sorting protein 2	3	1.41726	0.749244	0.410877	0.886237	-0.948659	-1.06968	-1.16263	-0.282644	3.01345	0.0286531	0.648562	0.0009695	1.5676
Q8BWS5	Gprin3	G protein-regulated inducer of neurite outgrowth 3	12	0.683435	-1.47185	-0.950915	-1.05808	0.65529	0.716914	1.15068	0.274529	1.48203	0.0878324	-0.617546	0.0329584	0.651779
Q8BWU3	Fam131a	Protein FAM131A	2	-0.378929	-0.340117	-1.78257	-0.739147	0.734664	0.537743	1.33826	0.630087	2.26666	0.0466034	-1.41861	0.00541183	0.374073
Q8BWU8	Etnppl	Ethanolamine-phosphate phospho-lyase	5	0.596303	0.423978	1.44305	0.742086	-1.5069	-0.157408	-0.353079	-1.18802	2.18105	0.0465348	1.77787	0.00659096	3.42919
Q8BXA5	Clptm1l	Lipid scramblase CLPTM1L	2	0.600845	-0.982793	-1.26867	-1.22853	0.840006	0.711599	1.14394	0.183599	1.59223	0.0781857	-0.593805	0.0255724	0.662593
Q8BXR1	Slc7a14	Solute carrier family 7 member 14	10	-0.112385	-1.11098	-1.46007	-0.71466	1.19748	0.91058	0.557368	0.732661	2.74361	0.0385217	-0.827491	0.00180463	0.563508
Q8BYM5	Nlgn3	Neuroligin-3	15	0.322181	-1.27004	-1.48171	-0.721387	0.688949	0.881199	0.607743	0.973058	2.06002	0.0507811	-0.531887	0.00870914	0.691649
Q8BYW1	Arhgap25	Rho GTPase-activating protein 25	11	-0.0226825	1.44887	0.921889	0.467456	-0.13801	-1.81713	-0.695442	-0.164949	1.50555	0.0856608	2.12532	0.031221	4.36299
Q8BZ60	Ston2	Stonin-2	5	-0.429926	-1.91005	-0.643852	0.265341	1.17057	1.09568	0.159316	0.292911	1.385	0.0995029	-0.467601	0.0412098	0.723166
Q8BZJ7	Dcun1d2	DCN1-like protein 2	3	-0.33293	-1.54523	-0.44508	-1.04044	0.615638	1.27082	0.999102	0.478118	2.62236	0.039405	-0.442634	0.00238584	0.73579
Q8BZW8	Nhlrc2	NHL repeat-containing protein 2	8	-0.325529	0.936959	1.10226	1.28952	-1.52075	-0.247168	-0.645669	-0.589618	1.78289	0.0659281	0.570265	0.0164859	1.4848
Q8C0D4	Arhgap12	Rho GTPase-activating protein 12	10	-0.810823	-1.11751	-1.02826	-0.425405	1.22761	0.406053	0.301801	1.44653	2.68542	0.0385794	-0.692246	0.00206336	0.618889
Q8C0J6	Sowahc	Ankyrin repeat domain-containing protein SOWAHC	3	-0.011298	1.46273	0.97818	0.707639	-0.457611	-1.62226	-0.564241	-0.493141	2.03143	0.0520789	0.714224	0.00930192	1.6406
Q8C1B1	Camsap2	Calmodulin-regulated spectrin-associated protein 2	20	0.321134	-1.27532	-1.59762	-0.41618	0.845027	0.899056	0.981741	0.242164	1.72549	0.0684633	-0.483546	0.0188154	0.715218
Q8C1E7	Tmem120a	Ion channel TACAN	2	0.0181056	-0.994538	-0.501658	-1.2695	0.187547	1.68374	1.10643	-0.230114	1.41981	0.0950871	-0.418961	0.0380355	0.747963
Q8C4X2	Csnk1g3	Casein kinase I isoform gamma-3	3	-0.173318	-1.53363	-0.923274	-0.822841	1.12251	0.784065	0.678842	0.867651	2.96587	0.0279231	-0.769232	0.00108176	0.58673
Q8C547	Heatr5b	HEAT repeat-containing protein 5B	4	-1.3305	0.282483	-1.16817	-0.515322	1.4519	-0.300346	0.981581	0.598385	1.40045	0.0983434	-0.572676	0.0397694	0.672369
Q8C561	Lmbrd2	G-protein coupled receptor-associated protein LMBRD2	3	0.143422	-1.2404	-0.378651	-1.57245	0.187276	1.00266	1.09952	0.75862	1.86039	0.0626109	-0.638006	0.0137916	0.6426
Q8C5L3	Cnot2	CCR4-NOT transcription complex subunit 2	6	-1.62204	-0.606953	-0.23386	-0.75845	0.661115	1.31091	0.158398	1.09088	2.21878	0.0467402	-0.488996	0.00604249	0.712521
Q8C5W0	Clmn	Calmin	2	0.50696	0.241825	1.59161	0.558235	-1.27871	-0.448652	0.225945	-1.39722	1.62016	0.0756056	1.00292	0.0239795	2.00405
Q8C650	Septin10	Septin-10	8	-0.492239	1.03913	1.46887	0.882048	-0.254688	-0.76377	-0.534636	-1.34472	1.61897	0.0756842	0.667315	0.0240453	1.58811
Q8C8N2	Scai	Protein SCAI	12	0.260815	-1.03487	-1.66126	-0.749331	0.792178	0.833657	0.745823	0.812987	2.13345	0.0477534	-0.957956	0.00735437	0.514786
Q8C8R3-2	Ank2	Isoform 2 of Ankyrin-2	6	0.684512	-1.39196	-0.83617	-1.18227	1.09648	0.591547	0.96958	0.0682862	1.39376	0.0988458	-0.444391	0.0403873	0.734895
Q8C8R3-7	Ank2	Isoform 7 of Ankyrin-2	3	0.0167673	-2.06413	-0.467233	-0.370181	0.997819	0.954757	0.611117	0.321081	1.60022	0.0768782	-1.2908	0.0251059	0.408723
Q8CAA7	Pgm2l1	Glucose 1,6-bisphosphate synthase	29	0.478911	-1.49075	-1.32271	-0.669536	0.938243	0.865277	0.619704	0.580869	1.78437	0.06632	-0.666654	0.0164296	0.629966
Q8CC27	Cacnb2	Voltage-dependent L-type calcium channel subunit beta-2	6	0.0204903	-1.32453	-1.6413	-0.121729	0.720657	1.13022	0.617728	0.598467	1.8948	0.0594607	-1.43521	0.012741	0.369793
Q8CCX5	Krt222	Keratin-like protein KRT222	2	0.811066	1.09999	1.02499	-0.128379	0.161686	-0.381737	-0.771612	-1.816	1.49528	0.086341	0.921404	0.0319683	1.89396
Q8CEC5	Nkiras1	NF-kappa-B inhibitor-interacting Ras-like protein 1	5	-0.117044	-1.43496	-1.56035	-0.0113134	0.783474	0.87721	0.870859	0.592133	2.00373	0.0531335	-0.736164	0.00991439	0.600333
Q8CFA2	Amt	Aminomethyltransferase, mitochondrial	7	-0.0605965	1.25962	1.11654	0.914482	-0.734559	-1.24461	-1.1028	-0.14807	2.24007	0.0457469	1.04574	0.00575347	2.06443
Q8CFV4	Nrn1	Neuritin	4	0.367019	-0.962305	-1.14368	-1.35478	1.0721	1.0983	0.544938	0.378407	1.94489	0.0554964	-0.928806	0.011353	0.525293
Q8CGU1	Calcoco1	Calcium-binding and coiled-coil domain-containing protein 1	19	-0.734546	-1.27368	-1.17817	-0.273346	0.596989	0.823469	0.658013	1.38127	2.99576	0.0275294	-0.455851	0.00100981	0.72908
Q8CGY8	Ogt	UDP-N-acetylglucosamine--peptide N-acetylglucosaminyltransferase 110 kDa subunit	2	-0.426952	-0.733037	-1.70628	-0.483336	0.933719	1.19821	0.400917	0.81676	2.57599	0.0429062	-0.827519	0.00265468	0.563498
Q8CH77	Nav1	Neuron navigator 1	2	0.688976	-1.26772	-0.672921	-1.47888	0.9243	0.833227	0.128517	0.8445	1.39929	0.0980261	-0.606727	0.0398758	0.656685
Q8CHG7	Rapgef2	Rap guanine nucleotide exchange factor 2	48	-0.264945	-1.39044	-1.24643	-0.587048	0.919883	1.01517	0.86155	0.692261	3.13524	0.0236	-0.820583	0.000732415	0.566213
Q8CHK2	Rln3	Relaxin-3	3	-0.330576	-1.37102	-0.400859	-1.3379	0.630441	1.03923	0.798137	0.972558	2.91088	0.0264918	-1.68745	0.00122777	0.310475
Q8CHT0	Aldh4a1	Delta-1-pyrroline-5-carboxylate dehydrogenase, mitochondrial	16	-0.297609	1.08462	1.56619	0.768102	-0.580073	-1.19765	-0.768306	-0.575279	1.99897	0.053016	0.434954	0.0100238	1.35187
Q8CI61	Bag4	BAG family molecular chaperone regulator 4	7	0.462127	-1.67694	-1.3239	-0.20253	0.620939	0.685927	0.332621	1.10176	1.41213	0.0970093	-0.422071	0.0387144	0.746352
Q8CI78	Rmnd1	Required for meiotic nuclear division protein 1 homolog	7	-1.32025	0.0871258	-0.414718	-1.09191	1.05677	1.09838	1.12627	-0.541666	1.41033	0.0970749	-0.465011	0.0388751	0.724466
Q8CIP4	Mark4	MAP/microtubule affinity-regulating kinase 4	6	0.183366	-1.41474	-1.21709	-0.724331	0.767089	1.31965	0.683178	0.402868	2.1071	0.0487974	-0.696204	0.00781453	0.617194
Q8CJ67	Stau2	Double-stranded RNA-binding protein Staufen homolog 2	2	-0.371132	-0.721846	-0.917286	-1.26077	0.597078	1.74899	0.645526	0.279437	2.34512	0.045931	-0.513161	0.00451734	0.700685
Q8K009	Aldh1l2	Mitochondrial 10-formyltetrahydrofolate dehydrogenase	19	-0.511596	1.01759	1.62469	0.723486	-0.841222	-1.11572	-0.752531	-0.1447	1.55741	0.0815528	1.51369	0.0277073	2.85539
Q8K010	Oplah	5-oxoprolinase	41	0.0671722	-0.104764	2.11243	0.689026	-0.853111	-0.862021	-0.409016	-0.639713	1.43975	0.0929116	0.518197	0.0363287	1.43216
Q8K021	Scamp1	Secretory carrier-associated membrane protein 1	8	0.637458	-1.38556	-1.47157	-0.612924	0.981105	0.51915	0.746926	0.585411	1.52815	0.0838936	-0.648545	0.0296379	0.637923
Q8K093	Trhde	Thyrotropin-releasing hormone-degrading ectoenzyme	4	-0.263245	-0.7647	0.0867788	-1.80789	0.617146	1.56123	0.496022	0.0746572	1.42159	0.0949083	-0.707764	0.0378798	0.612269
Q8K0S0	Phyhip	Phytanoyl-CoA hydroxylase-interacting protein	12	0.480363	-1.28619	-1.53711	-0.590696	0.793511	0.806927	0.324662	1.00853	1.67211	0.0731758	-0.577674	0.0212762	0.670043
Q8K0U4	Hspa12a	Heat shock 70 kDa protein 12A	36	0.458335	-1.20873	-1.52928	-0.716312	0.791832	0.439426	1.10583	0.658893	1.77089	0.0661876	-0.420146	0.0169478	0.747349
Q8K1N1	Pnpla8	Calcium-independent phospholipase A2-gamma	13	0.359671	-1.34222	-0.282587	-1.48206	1.17904	0.795614	0.871637	-0.0990958	1.41933	0.0951378	-0.398377	0.0380775	0.758711
Q8K1N4	Spats2	Spermatogenesis-associated serine-rich protein 2	2	-0.48039	-2.0287	-0.100665	-0.149095	0.0695202	0.842347	1.24065	0.606332	1.43357	0.094036	-0.989995	0.0368493	0.50348
Q8K2V1	Ppp4r1	Serine/threonine-protein phosphatase 4 regulatory subunit 1	3	0.247824	0.837922	1.66834	0.523734	-0.690518	-1.20337	-0.307099	-1.07683	2.36344	0.0463711	0.766697	0.00433068	1.70137
Q8K386	Rab15	Ras-related protein Rab-15	4	0.434626	-0.790081	-1.15578	-1.54571	0.941576	0.938357	0.620722	0.556288	1.87632	0.0620304	-1.14981	0.0132948	0.450683
Q8K3F6	Kcnq3	Potassium voltage-gated channel subfamily KQT member 3	2	-0.139617	-1.17641	-1.22615	-0.936728	0.963871	0.851973	1.12974	0.533329	3.0858	0.0257273	-1.49907	0.000820735	0.35378
Q8K3I4	Myrip	Rab effector MyRIP	4	-0.335867	0.524312	-1.22337	-1.69932	0.406235	0.592062	0.547302	1.18864	1.40371	0.098234	-0.617185	0.039472	0.651942
Q8K400	Stxbp5	Syntaxin-binding protein 5	10	-0.534514	0.348205	-1.50636	-1.29734	0.578468	1.29776	0.526972	0.586811	1.76104	0.0676708	-0.575011	0.0173364	0.671281
Q8K411	Pitrm1	Presequence protease, mitochondrial	2	0.0364959	0.827901	1.18978	0.997556	-1.7817	-0.451298	-0.716989	-0.101739	1.86692	0.0620254	1.21442	0.0135857	2.32048
Q8QZR5	Gpt	Alanine aminotransferase 1	17	-0.443944	0.509647	1.89811	0.734027	-0.495224	-0.571837	-0.315593	-1.31519	1.36096	0.101729	0.879665	0.043555	1.83995
Q8QZT2	Ccsap	Centriole, cilia and spindle-associated protein	11	0.177373	-1.48047	-1.28072	-0.279113	0.729235	0.732857	-0.00971076	1.41055	1.56949	0.0804149	-0.49422	0.0269467	0.709945
Q8QZY9	Sf3b4	Splicing factor 3B subunit 4	2	0.567425	1.06066	0.167255	1.35195	-0.481325	-0.290105	-1.71665	-0.659208	2.05232	0.0510409	0.403013	0.00886504	1.32227
Q8R066	C1qtnf4	Complement C1q tumor necrosis factor-related protein 4	5	0.190335	-0.470516	-0.991534	-1.7524	0.327543	0.609218	1.16895	0.918405	1.81836	0.0653153	-0.449406	0.0151929	0.732344
Q8R0F6	Ilkap	Integrin-linked kinase-associated serine/threonine phosphatase 2C	2	0.433193	0.179802	1.51006	0.706127	-1.51871	0.31832	-1.17967	-0.449119	1.52359	0.0841388	0.516949	0.0299507	1.43093
Q8R0J7	Vps37b	Vacuolar protein sorting-associated protein 37B	5	-1.05051	-0.350823	-0.606639	-1.02734	0.224812	1.78907	-0.0263684	1.0478	1.83781	0.0627465	-0.464527	0.0145273	0.724708
Q8R0N6	Adhfe1	Hydroxyacid-oxoacid transhydrogenase, mitochondrial	5	-0.574071	1.11884	1.27143	1.04893	-1.41365	-0.48289	-0.459969	-0.508617	1.57255	0.0803912	0.997905	0.0267579	1.9971
Q8R0X7	Sgpl1	Sphingosine-1-phosphate lyase 1	8	-0.21249	1.19783	1.27964	0.77151	-0.570381	-1.51757	-0.797634	-0.15091	1.83988	0.0626586	1.18403	0.0144585	2.27211
Q8R0Y6	Aldh1l1	Cytosolic 10-formyltetrahydrofolate dehydrogenase	54	0.211245	0.515038	1.7615	0.832769	-0.694605	-1.07624	-0.936315	-0.6134	2.48549	0.0440523	0.786999	0.0032697	1.72548
Q8R1F1	Niban2	Protein Niban 2	14	-0.482275	1.13185	1.7235	0.42844	-0.651615	-1.20902	-0.511273	-0.429614	1.48732	0.087552	0.97079	0.0325594	1.95991
Q8R1G2	Cmbl	Carboxymethylenebutenolidase homolog	8	1.91155	0.0146335	0.791995	0.308719	-0.58422	-0.864078	-0.408991	-1.16961	1.82316	0.0652008	0.542694	0.0150258	1.45669
Q8R1G6	Pdlim2	PDZ and LIM domain protein 2	4	-0.011661	1.54096	0.948413	0.506595	-0.740106	-1.60964	-0.57139	-0.0631642	1.75173	0.0684	1.5225	0.0177122	2.87289
Q8R1S0	Coq6	Ubiquinone biosynthesis monooxygenase COQ6, mitochondrial	11	-0.338766	-0.897226	-1.31434	-0.822439	1.24649	1.08112	0.974011	0.0711414	2.65325	0.0401081	-0.478622	0.00222205	0.717663
Q8R1V4	Tmed4	Transmembrane emp24 domain-containing protein 4	4	-0.17951	1.41979	1.13575	0.937373	-0.910575	-0.871108	-0.871506	-0.660212	2.46419	0.0437301	0.54677	0.0034341	1.46081
Q8R2R9	Ap3m2	AP-3 complex subunit mu-2	12	0.745579	-1.05571	-1.41822	-1.11513	0.894716	0.622089	0.723284	0.60339	1.54282	0.0829001	-0.623899	0.0286539	0.648915
Q8R2Y0	Abhd6	Monoacylglycerol lipase ABHD6	16	0.296879	-1.42855	-1.52973	-0.353544	0.547917	0.880273	0.983225	0.603521	1.80266	0.0656075	-0.540727	0.0157523	0.687424
Q8R313	Exoc6	Exocyst complex component 6	8	-0.011654	-1.2123	-1.60855	-0.430196	1.06522	0.8161	0.728563	0.652811	2.32301	0.0459716	-0.673547	0.0047532	0.626964
Q8R3B1	Plcd1	1-phosphatidylinositol 4,5-bisphosphate phosphodiesterase delta-1	21	-0.399571	0.667043	1.93915	0.645478	-0.768112	-1.04177	-0.526599	-0.515616	1.55456	0.08149	0.517915	0.0278893	1.43188
Q8R3Q2	Ppp6r2	Serine/threonine-protein phosphatase 6 regulatory subunit 2	14	0.42202	-1.05295	-1.48497	-0.948475	0.421712	1.13894	0.714386	0.78934	1.88986	0.0600984	-0.415488	0.0128867	0.749766
Q8R3V6	Cuedc1	CUE domain-containing protein 1	2	0.238961	0.673657	1.70989	0.712103	-0.636552	-1.25609	-0.587425	-0.854544	2.52844	0.0423497	1.08309	0.00296182	2.11858
Q8R4C2	Rufy2	RUN and FYVE domain-containing protein 2	5	0.415497	1.70436	0.966732	-0.0297752	-0.596255	-0.867102	-0.244412	-1.34905	1.87609	0.0617624	0.401681	0.0133019	1.32105
Q8R4F1	Ntng2	Netrin-G2	4	0.615669	-0.855105	-1.58655	-0.868783	1.11704	1.11343	0.126017	0.338286	1.35743	0.101695	-1.19952	0.0439103	0.435419
Q8R4I7	Neto1	Neuropilin and tolloid-like protein 1	5	0.517622	-1.1171	-1.39281	-0.965955	0.421326	1.23198	0.831982	0.472952	1.71009	0.068725	-0.926739	0.0194944	0.526046
Q8R554	Otud7a	OTU domain-containing protein 7A	6	0.19909	-1.73869	-1.21209	-0.306755	0.810665	0.655179	0.69766	0.894935	1.87903	0.061733	-0.652662	0.0132121	0.636106
Q8R574	Prpsap2	Phosphoribosyl pyrophosphate synthase-associated protein 2	16	-0.844576	-1.19165	-0.305897	-1.05416	0.616371	0.368745	0.85982	1.55134	2.73693	0.0378947	-0.381745	0.00183261	0.767509
Q8R5A3	Apbb1ip	Amyloid beta A4 precursor protein-binding family B member 1-interacting protein	9	-0.210102	0.782156	1.30088	1.13074	-0.959177	-1.30055	-0.864433	0.120485	1.78368	0.0659602	1.08294	0.016456	2.11835
Q8R5H6	Wasf1	Actin-binding protein WASF1	14	0.139745	-1.30214	-1.7042	0.0371585	0.801513	0.921927	0.182037	0.923963	1.52394	0.0840719	-0.536462	0.0299266	0.68946
Q8VBY2	Camkk1	Calcium/calmodulin-dependent protein kinase kinase 1	15	-0.287198	-1.05116	-1.68292	-0.302103	0.662524	1.11484	0.694957	0.851059	2.49401	0.0435762	-0.531227	0.00320616	0.691966
Q8VCE6	Nt5m	5'(3')-deoxyribonucleotidase, mitochondrial	6	-1.34018	-0.573506	-0.599693	-0.439114	0.842344	1.73878	0.695927	-0.324558	1.70111	0.0701291	-0.539174	0.0199019	0.688165
Q8VCR7	Abhd14b	Putative protein-lysine deacylase ABHD14B	9	-0.549236	1.34678	1.57467	0.425799	-0.942496	-0.874517	-0.279086	-0.70191	1.4828	0.087932	0.412048	0.0329002	1.33057
Q8VCW8	Acsf2	Medium-chain acyl-CoA ligase ACSF2, mitochondrial	23	-0.00263873	0.0665194	2.01438	0.720841	-0.618071	-0.592559	-0.334083	-1.25439	1.4842	0.0879273	0.694201	0.0327941	1.61799
Q8VCX5	Micu1	Calcium uptake protein 1, mitochondrial	16	-0.690731	-0.916823	-1.67265	0.0919155	0.747965	1.2447	0.760015	0.435613	2.14168	0.0476401	-0.465941	0.00721647	0.723999
Q8VCY8-2	Plppr2	Isoform 2 of Phospholipid phosphatase-related protein type 2	7	-0.12552	-1.11381	-1.57415	-0.587511	0.7929	0.987431	0.768223	0.852443	2.75443	0.0391011	-1.36883	0.00176025	0.387206
Q8VD63	Tspyl4	Testis-specific Y-encoded-like protein 4	8	1.66253	-0.015317	0.446181	0.824913	-1.62453	-0.109647	-0.547309	-0.636824	1.64907	0.0740319	0.589096	0.0224353	1.5043
Q8VDG5	Ppcs	Phosphopantothenate--cysteine ligase	2	1.26385	0.785578	-0.10228	0.762862	0.101393	-0.988341	-0.0328199	-1.79024	1.37507	0.0993941	0.68772	0.042163	1.61074
Q8VDH1	Fbxo21	F-box only protein 21	5	0.43561	-1.63912	-1.43972	-0.0873817	0.737749	0.800697	0.32487	0.867289	1.39936	0.0981247	-0.651152	0.0398692	0.636772
Q8VDK1	Nit1	Deaminated glutathione amidase	15	1.35869	-0.0590606	0.599098	1.19654	-0.432279	-0.498057	-0.543283	-1.62165	1.94781	0.0551922	0.409353	0.0112769	1.32809
Q8VDP3	Mical1	[F-actin]-monooxygenase MICAL1	11	-0.483371	0.656703	1.46052	1.24917	-0.272544	-1.26228	-0.854483	-0.493718	1.59774	0.0771467	0.624253	0.0252501	1.54141
Q8VDV3	Rab3il1	Guanine nucleotide exchange factor for Rab-3A	3	0.279185	0.815926	0.667749	1.10854	-0.717179	-1.99879	-0.250932	0.0955023	1.58131	0.0793247	1.86969	0.0262237	3.65454
Q8VE52	Ogfrl1	Opioid growth factor receptor-like protein 1	5	-0.58021	-1.38772	-1.07413	-0.175817	0.252316	1.10601	1.44797	0.411589	2.21055	0.0465116	-1.10432	0.00615811	0.46512
Q8VE95		UPF0598 protein C8orf82 homolog	5	-0.711784	1.16171	1.33665	1.06062	-0.844794	-0.407692	-0.596289	-0.998409	1.54785	0.0824467	0.513381	0.0283237	1.42739
Q8VEK0	Tmem30a	Cell cycle control protein 50A	9	0.482807	-1.14414	-1.33855	-1.04129	0.619721	1.20126	0.681997	0.538196	1.84811	0.0625164	-0.569753	0.0141869	0.673732
Q8VHW2	Cacng8	Voltage-dependent calcium channel gamma-8 subunit	12	-0.448903	-1.21748	-1.39654	-0.444419	0.698077	1.06627	0.759351	0.983645	3.23245	0.0212222	-1.46796	0.000585525	0.361493
Q8VI51	Sorcs3	VPS10 domain-containing receptor SorCS3	9	0.167377	-0.89586	-1.96059	-0.169448	0.621613	1.09996	0.4039	0.733046	1.56339	0.0808804	-0.964839	0.0273282	0.512335
Q91V76		Ester hydrolase C11orf54 homolog	13	-0.715896	0.673094	1.80984	0.878437	-0.853999	-0.804855	-0.741765	-0.244853	1.30225	0.109045	0.636079	0.0498603	1.5541
Q91VR7	Map1lc3a	Microtubule-associated proteins 1A/1B light chain 3A	3	-0.178655	-1.15719	-1.14074	-0.948365	1.45656	0.750657	0.638959	0.578782	2.84728	0.0294247	-0.572455	0.00142141	0.672471
Q91VS7	Mgst1	Microsomal glutathione S-transferase 1	3	-0.578355	1.27673	1.35839	0.597172	-0.3361	-0.229809	-1.53794	-0.550081	1.31152	0.106942	1.312	0.0488065	2.48286
Q91WG5	Prkag2	5'-AMP-activated protein kinase subunit gamma-2	6	-0.038969	-1.3211	-1.67914	0.188469	0.904465	1.04816	0.646727	0.251383	1.5527	0.0818634	-1.0663	0.0280092	0.477542
Q91WG7	Dgkg	Diacylglycerol kinase gamma	26	0.263267	-1.73382	-1.38	0.012606	0.751349	0.741733	0.694509	0.650357	1.53534	0.0830305	-0.937071	0.0291514	0.522292
Q91WU5	As3mt	Arsenite methyltransferase	16	-0.476673	1.13439	1.40623	1.01796	-0.975398	-0.795728	-0.774908	-0.535869	1.92238	0.0568659	1.02039	0.0119569	2.02846
Q91X52	Dcxr	L-xylulose reductase	9	-0.597308	1.28644	1.26135	0.978099	-0.708605	-1.15071	-0.680719	-0.388545	1.66446	0.0741349	1.34134	0.0216539	2.53387
Q91XU3	Pip4k2c	Phosphatidylinositol 5-phosphate 4-kinase type-2 gamma	17	-0.392969	-1.72618	-1.14077	0.116246	0.884077	0.872196	0.54162	0.845779	2.04474	0.0517681	-0.622606	0.00902105	0.649497
Q91YP2	Nln	Neurolysin, mitochondrial	25	0.286245	0.395521	2.02596	0.406103	-0.930279	-0.646189	-0.651517	-0.885847	1.98405	0.0537068	0.602307	0.010374	1.51814
Q91YS8	Camk1	Calcium/calmodulin-dependent protein kinase type 1	6	1.21536	0.578078	1.10248	0.54651	-0.636888	-1.58859	-0.559181	-0.65777	2.91966	0.0278621	0.711089	0.0012032	1.63704
Q91ZE0	Tmlhe	Trimethyllysine dioxygenase, mitochondrial	8	-0.239443	1.293	1.48333	0.575293	-0.800756	-0.364202	-1.16052	-0.786709	1.9808	0.0536042	1.11297	0.0104521	2.1629
Q91ZF0	Dnajc24	DnaJ homolog subfamily C member 24	2	-0.0578338	0.842874	1.69441	0.638813	-1.01469	-0.138261	-0.866052	-1.09925	1.99287	0.0535491	0.671613	0.0101656	1.59285
Q91ZP9	Necab2	N-terminal EF-hand calcium-binding protein 2	3	0.228432	-0.738894	-2.01812	-0.340141	0.722843	0.963823	0.413156	0.768898	1.57756	0.0800724	-0.508768	0.0264509	0.702823
Q920A5	Scpep1	Retinoid-inducible serine carboxypeptidase	5	-0.553598	1.28203	1.27708	1.01454	-0.624233	-0.998339	-0.814645	-0.582838	1.81139	0.0654176	0.862199	0.0154387	1.81781
Q920N7	Syt12	Synaptotagmin-12	12	-0.501708	-0.722674	-1.98622	0.500503	0.809387	0.471096	0.458362	0.971252	1.37517	0.0994357	-0.566895	0.042153	0.675068
Q920P3	Brinp1	BMP/retinoic acid-inducible neural-specific protein 1	8	-0.240163	-0.42814	-1.7953	-0.320671	0.791664	0.261021	1.65288	0.0787074	1.46529	0.0893009	-0.528653	0.0342541	0.693201
Q920P5	Ak5	Adenylate kinase isoenzyme 5	15	0.424452	-1.26887	-1.68431	-0.370768	0.503697	0.995657	0.628712	0.771433	1.62142	0.0754318	-0.803714	0.0239102	0.572873
Q920R0	Als2	Alsin	8	0.391427	-1.02226	-1.61644	-0.596476	0.894157	0.94425	1.06686	-0.0615167	1.54318	0.0828593	-0.696424	0.0286297	0.6171
Q921H8	Acaa1a	3-ketoacyl-CoA thiolase A, peroxisomal	5	-0.549042	0.855841	1.63286	0.969722	-0.822261	-1.08828	-0.48984	-0.509007	1.63587	0.0744703	0.531553	0.0231277	1.44548
Q921I9	Exosc4	Exosome complex component RRP41	4	1.49355	0.33442	0.36381	0.990973	-1.43381	-0.318759	-1.1411	-0.289078	2.1292	0.0473535	0.71582	0.0074268	1.64242
Q921Q7	Rin1	Ras and Rab interactor 1	21	0.537537	-1.81941	-1.18935	-0.182603	1.00355	0.459023	0.482564	0.70869	1.3114	0.106908	-0.671376	0.0488203	0.627907
Q923D2	Blvrb	Flavin reductase (NADPH)	10	-0.560618	0.836211	1.30377	1.20996	-1.27006	-0.540697	-0.957491	-0.0210801	1.47169	0.088178	0.560137	0.0337524	1.47441
Q923S9	Rab30	Ras-related protein Rab-30	6	-0.254819	-0.872928	-1.42844	-0.953914	1.10442	0.926522	0.580595	0.898561	3.24763	0.0224706	-0.742477	0.000565415	0.597712
Q924D0	Rtn4ip1	Reticulon-4-interacting protein 1, mitochondrial	12	-0.691649	-0.947247	-0.615238	-1.19344	1.08589	0.916877	1.33802	0.106782	2.94179	0.0293818	-0.442718	0.00114342	0.735747
Q924N4	Slc12a6	Solute carrier family 12 member 6	3	0.313452	-1.00877	-1.69248	-0.449961	0.536274	0.382756	1.4801	0.438623	1.53508	0.0829294	-0.599915	0.0291686	0.659793
Q924S8	Spred1	Sprouty-related, EVH1 domain-containing protein 1	3	0.370584	0.459842	2.07107	-0.171849	-0.143635	-0.945957	-0.630336	-1.00972	1.39823	0.09802	0.552139	0.0399736	1.46626
Q925B0	Pawr	PRKC apoptosis WT1 regulator protein	7	-0.3824	0.869307	1.47697	0.870431	-1.19409	-1.06011	-0.759638	0.179535	1.53045	0.0836897	1.4688	0.0294813	2.76792
Q99JF8	Psip1	PC4 and SFRS1-interacting protein	5	-0.230221	-1.61778	-0.0850946	-1.12999	1.33724	0.735665	0.158914	0.831269	1.88749	0.0602851	-0.431448	0.0129573	0.741517
Q99JT1	Gatb	Glutamyl-tRNA(Gln) amidotransferase subunit B, mitochondrial	3	-0.500497	-0.00406385	-1.80467	-0.620122	1.39454	0.89471	0.601121	0.0389861	1.66563	0.0739819	-0.632035	0.0215961	0.645265
Q99JW2	Acy1	Aminoacylase-1	16	-0.473431	0.459116	1.61833	1.29619	-0.896991	-0.702237	-0.403506	-0.897466	1.62243	0.0755301	0.591848	0.0238542	1.50718
Q99JW4	Lims1	LIM and senescent cell antigen-like-containing domain protein 1	4	-0.524255	1.50421	1.34474	0.348157	-0.267125	-1.01972	-1.17325	-0.212771	1.33256	0.103625	0.633329	0.0464988	1.55114
Q99JY0	Hadhb	Trifunctional enzyme subunit beta, mitochondrial	21	-0.262728	0.706254	1.72288	0.892256	-0.537884	-1.08712	-0.426241	-1.00742	1.87944	0.0617407	0.747903	0.0131996	1.67935
Q99K51	Pls3	Plastin-3	4	-0.30842	1.20908	0.741905	1.368	-1.30866	-0.10757	-0.68307	-0.911272	1.79525	0.0657926	0.430606	0.0160231	1.3478
Q99L13	Hibadh	3-hydroxyisobutyrate dehydrogenase, mitochondrial	16	-0.505426	0.895169	1.80321	0.622871	-0.494945	-1.19038	-0.528562	-0.601939	1.50594	0.0856956	0.511142	0.0311935	1.42518
Q99L88	Sntb1	Beta-1-syntrophin	7	0.102443	1.0779	1.41931	0.866497	-1.03793	-0.716239	-0.913561	-0.798423	3.02517	0.0278333	1.04056	0.000943702	2.05703
Q99LB2	Dhrs4	Dehydrogenase/reductase SDR family member 4	13	-0.217104	0.482016	2.10517	0.461585	-0.481077	-0.785348	-0.74716	-0.818084	1.52692	0.0838123	0.427561	0.0297222	1.34496
Q99LB7	Sardh	Sarcosine dehydrogenase, mitochondrial	15	0.172714	0.458884	2.00531	0.424355	-0.523938	-0.954996	-0.546407	-1.03593	1.88417	0.0605752	0.816794	0.0130566	1.76149
Q99LC5	Etfa	Electron transfer flavoprotein subunit alpha, mitochondrial	15	-0.251925	1.02305	1.50812	0.602266	-0.635735	-0.744387	0.0132964	-1.51469	1.59559	0.077344	0.399896	0.0253752	1.31941
Q99LD8	Ddah2	Putative hydrolase DDAH2	12	-0.660918	0.625847	1.91969	0.763275	-0.803285	-0.797016	-0.330789	-0.716799	1.30489	0.108728	0.645358	0.0495578	1.56413
Q99LJ0	Cttnbp2nl	CTTNBP2 N-terminal-like protein	5	0.0418726	0.327759	1.59457	0.733596	-0.0180394	-0.681803	-1.82023	-0.177721	1.36091	0.101443	1.06226	0.04356	2.0882
Q99MB7	Rnf141	RING finger protein 141	6	-0.636859	-1.72072	0.176734	-0.890419	0.208136	0.934697	0.835619	1.09281	1.90252	0.0587032	-0.601274	0.0125165	0.659171
Q99MP8	Brap	BRCA1-associated protein	3	-0.294226	-1.61207	-0.69515	-0.609817	0.243784	1.54409	0.749662	0.67373	2.19481	0.0464511	-0.612844	0.00638539	0.653907
Q99MR0	Actl6b	Actin-like protein 6B	8	0.529225	-1.17429	-1.71802	-0.420386	1.01136	0.809156	0.670472	0.292483	1.46427	0.0895055	-0.728834	0.0343347	0.603391
Q99MX7	Tmem121b	Transmembrane protein 121B	6	0.681217	-1.20898	-1.45259	-0.886274	0.816935	0.954419	0.566547	0.528722	1.57463	0.0803716	-1.3685	0.0266297	0.387294
Q99NE5-7	Rims1	Isoform 7 of Regulating synaptic membrane exocytosis protein 1	4	0.110972	-1.02276	-1.36742	-1.05152	1.07739	1.01494	0.684205	0.554194	2.51641	0.0416216	-0.895449	0.003045	0.53758
Q99NE5	Rims1	Regulating synaptic membrane exocytosis protein 1	11	0.151148	-1.08082	-1.26109	-1.12033	0.855806	1.20159	0.653053	0.600645	2.45741	0.0433012	-1.01385	0.00348814	0.495222
Q99PD7	Slc24a3	Sodium/potassium/calcium exchanger 3	2	0.0123997	-0.304089	-1.57578	-1.0882	1.36313	0.458777	0.052689	1.08108	1.70607	0.0693905	-0.947279	0.0196759	0.51861
Q99PL6	Ubxn6	UBX domain-containing protein 6	2	0.266994	-1.40324	-1.29882	-0.370978	-0.214899	0.859081	1.16486	0.996998	1.49317	0.0861901	-0.671675	0.0321244	0.627778
Q99PM3	Gtf2a1	Transcription initiation factor IIA subunit 1	2	1.3022	0.552526	1.16442	0.295861	-0.0696409	-0.9938	-1.00686	-1.24472	2.46896	0.0437975	0.864444	0.0033966	1.82064
Q99PU5	Acsbg1	Long-chain-fatty-acid--CoA ligase ACSBG1	33	-0.477363	0.390532	1.99448	0.842449	-0.649102	-0.790531	-0.771474	-0.538988	1.42285	0.0948643	0.558102	0.0377699	1.47233
Q99PU8	Dhx30	ATP-dependent RNA helicase DHX30	14	0.290974	-0.361923	-1.72407	-1.12643	1.1479	0.463648	0.9311	0.378799	1.65375	0.0743304	-0.931779	0.0221945	0.524212
Q99PV0	Prpf8	Pre-mRNA-processing-splicing factor 8	32	0.314642	-1.16009	-1.22758	-0.816715	0.995267	-0.248834	1.19792	0.945384	1.60732	0.0769088	-0.478091	0.024699	0.717927
Q99PV8	Bcl11b	B-cell lymphoma/leukemia 11B	4	-0.534874	-1.03748	-1.25638	-0.484869	0.358222	0.569091	0.681009	1.70528	2.46479	0.044	-0.967054	0.00342934	0.51155
Q9CPW0	Cntnap2	Contactin-associated protein-like 2	25	-0.177675	-1.20807	-0.438626	-0.996493	0.561853	1.45135	1.29134	-0.483683	1.51257	0.0847615	-0.395502	0.030721	0.760225
Q9CPW4	Arpc5	Actin-related protein 2/3 complex subunit 5	7	-1.44987	-0.760982	-0.862092	-0.32555	0.747091	0.953739	0.319304	1.37836	2.74511	0.0389451	-0.457597	0.0017984	0.728198
Q9CPZ8	Cmc1	COX assembly mitochondrial protein homolog	2	0.84247	1.03808	0.285526	1.26623	-0.76331	-0.299331	-1.33957	-1.03009	2.87721	0.0302769	0.501959	0.00132675	1.41614
Q9CQ25	Mzt2	Mitotic-spindle organizing protein 2	2	1.1268	0.729007	-0.344097	1.34965	-0.161506	-1.30142	-1.22899	-0.169439	1.56732	0.0801735	0.780756	0.0270822	1.71803
Q9CQ62	Decr1	2,4-dienoyl-CoA reductase [(3E)-enoyl-CoA-producing], mitochondrial	15	-0.161168	0.4945	1.89683	0.714806	-0.812732	-1.23204	-0.314205	-0.585999	1.68945	0.0704777	0.778353	0.0204431	1.71517
Q9CQ65	Mtap	S-methyl-5'-thioadenosine phosphorylase	14	-0.448669	1.08297	1.55411	0.796771	-0.69301	-0.94335	-1.05908	-0.289738	1.75315	0.068436	0.511383	0.0176542	1.42542
Q9CQ73	Pkp2	Plakophilin-2	15	-1.06887	-0.838289	-1.24676	-0.453941	0.68473	1.07161	0.748185	1.10333	3.9536	0.0116	-0.938147	0.000111277	0.521903
Q9CQC7	Ndufb4	NADH dehydrogenase [ubiquinone] 1 beta subcomplex subunit 4	7	0.41352	-0.942708	-0.701329	-1.5217	1.34233	0.681845	0.912233	-0.184194	1.42544	0.0946834	-0.400434	0.0375455	0.75763
Q9CQS4	Slc25a46	Mitochondrial outer membrane protein SLC25A46	7	0.513053	-0.643899	-1.27242	-1.31985	1.19174	0.768645	0.955456	-0.192724	1.39047	0.098997	-0.647168	0.0406937	0.638533
Q9CQU0	Txndc12	Thioredoxin domain-containing protein 12	5	-0.210713	1.3746	1.16063	0.834903	-1.1188	-0.868147	-0.991955	-0.180517	2.07806	0.0499259	0.382685	0.00835484	1.30377
Q9CQV6	Map1lc3b	Microtubule-associated proteins 1A/1B light chain 3B	3	-1.21421	-0.162604	-1.46308	-0.400984	0.241403	0.895109	1.3014	0.802962	2.26694	0.0468052	-0.398758	0.00540826	0.758511
Q9CQW9	Ifitm3	Interferon-induced transmembrane protein 3	3	-0.231037	1.05972	0.977682	0.963239	-0.755899	-0.927218	-1.52268	0.436186	1.44688	0.0916047	1.84923	0.0357372	3.60307
Q9CRA5	Golph3	Golgi phosphoprotein 3	4	-0.242558	1.95049	0.656849	0.493537	-1.01366	-1.04721	-0.299692	-0.497762	1.56311	0.0806946	0.399134	0.0273456	1.31872
Q9CRB6	Tppp3	Tubulin polymerization-promoting protein family member 3	14	-0.517161	1.15617	1.2583	1.15141	-0.940771	-0.907085	-0.43029	-0.770565	1.86151	0.0623899	0.937548	0.0137559	1.91527
Q9CRB8	Mtfp1	Mitochondrial fission process protein 1	6	0.411635	-0.973942	-0.832565	-1.52742	1.04573	1.01959	0.850083	0.00689171	1.65502	0.0743609	-0.812792	0.0221299	0.569279
Q9CTY5	Micu3	Calcium uptake protein 3, mitochondrial	16	-0.371662	-0.487068	-1.40804	-0.845421	0.6539	1.62525	0.922138	-0.0890957	1.98081	0.0537441	-0.602199	0.0104517	0.658749
Q9CWD3	Nudt17	Nucleoside diphosphate-linked moiety X motif 17	3	0.211685	-2.15808	-0.466112	-0.328314	0.754319	0.829424	0.730974	0.426104	1.41161	0.0971481	-1.01818	0.0387601	0.493738
Q9CWF2	Tubb2b	Tubulin beta-2B chain	2	0.758232	0.414049	0.637914	1.60658	-1.32601	-0.851212	-0.704906	-0.534648	2.8148	0.0340253	0.785446	0.00153179	1.72362
Q9CWS0	Ddah1	N(G),N(G)-dimethylarginine dimethylaminohydrolase 1	23	0.552254	-0.405419	2.05687	0.540571	-0.50128	-0.70408	-0.573776	-0.965139	1.41579	0.0965259	0.589433	0.0383896	1.50466
Q9CWX2	Ndufaf1	Complex I intermediate-associated protein 30, mitochondrial	3	-0.108476	-1.97898	-0.825573	0.172349	0.589798	1.00293	0.991095	0.156859	1.41144	0.0969487	-0.705571	0.0387754	0.6132
Q9CXE7	Tmed5	Transmembrane emp24 domain-containing protein 5	3	-0.273561	1.64569	1.22148	0.266789	-1.28299	-0.525954	-0.22724	-0.824213	1.56599	0.0804127	0.864944	0.0271649	1.82127
Q9CXJ4	Abcb8	Mitochondrial potassium channel ATP-binding subunit	15	0.298529	-0.765859	-0.774852	-1.68087	0.949219	0.789487	1.17225	0.0120981	1.65615	0.0741511	-0.596972	0.0220723	0.66114
Q9CXS4	Cenpv	Centromere protein V	7	0.370107	-0.964874	-0.801414	-1.54833	0.676677	0.302131	0.529381	1.43632	1.68874	0.0704738	-0.38933	0.0204765	0.763484
Q9CXV1	Sdhd	Succinate dehydrogenase [ubiquinone] cytochrome b small subunit, mitochondrial	3	-0.443727	-1.01724	0.292932	-1.54487	1.16284	1.07086	0.823611	-0.344409	1.37845	0.09988	-0.598186	0.0418357	0.660584
Q9CXY9	Pigk	GPI-anchor transamidase	5	-0.554576	-0.713679	-0.498652	-1.38894	0.817066	1.59015	0.88857	-0.139941	2.07042	0.0498443	-0.435946	0.00850323	0.739209
Q9CXZ1	Ndufs4	NADH dehydrogenase [ubiquinone] iron-sulfur protein 4, mitochondrial	8	0.697389	-1.38369	-1.43862	-0.612305	0.995898	0.303997	0.582028	0.855298	1.40728	0.0980594	-0.420724	0.0391488	0.747049
Q9CY27	Tecr	Very-long-chain enoyl-CoA reductase	11	-0.171226	-0.828284	-0.645437	-1.40867	1.20489	1.04333	1.1165	-0.311105	1.87032	0.0613447	-0.40744	0.0134796	0.75396
Q9CY64	Blvra	Biliverdin reductase A	16	-0.0771888	1.12577	1.44241	0.829155	-0.953868	-1.02389	-0.89415	-0.448236	2.48426	0.0437662	0.405884	0.00327899	1.3249
Q9CZJ2	Hspa12b	Heat shock 70 kDa protein 12B	13	0.138959	1.14573	1.26385	0.139766	-1.30009	-1.499	-0.17672	0.287522	1.35003	0.102221	0.427714	0.0446656	1.3451
Q9CZL5	Pcbd2	Pterin-4-alpha-carbinolamine dehydratase 2	5	-0.0594842	0.918919	1.36836	0.994706	-0.27726	-1.027	-0.559891	-1.35835	2.22168	0.0471111	0.444782	0.00600228	1.36111
Q9CZN8	Qrsl1	Glutamyl-tRNA(Gln) amidotransferase subunit A, mitochondrial	10	-0.259955	-0.440597	-0.64524	-1.69245	0.976146	1.47412	0.575783	0.0121947	1.84295	0.0626586	-0.507701	0.0143564	0.703342
Q9CZR3	Tomm40l	Mitochondrial import receptor subunit TOM40B	6	0.00508794	-1.10553	-1.09091	-1.09317	1.0005	1.06747	1.11433	0.102206	2.38177	0.0445053	-0.859975	0.00415178	0.550962
Q9CZS1	Aldh1b1	Aldehyde dehydrogenase X, mitochondrial	17	-1.44094	-0.0517212	-0.364096	-1.37666	1.0718	1.01027	0.750401	0.400954	2.24838	0.0468067	-0.450184	0.00564448	0.73195
Q9CZX7	Pip4p2	Type 2 phosphatidylinositol 4,5-bisphosphate 4-phosphatase	2	-0.801221	-1.48275	-0.628171	-0.422398	1.28008	0.774593	1.15416	0.12571	2.52822	0.0420556	-0.536863	0.0029633	0.689268
Q9D020-1	Nt5c3a	Isoform 1 of Cytosolic 5'-nucleotidase 3A	2	0.529388	0.98798	0.673986	0.941722	-0.91366	0.286811	-0.837829	-1.6684	2.02284	0.0523128	1.56673	0.00948772	2.96233
Q9D023	Mpc2	Mitochondrial pyruvate carrier 2	4	-0.820786	0.196272	-0.114802	-1.99188	0.758124	0.783274	1.0482	0.141599	1.40006	0.0982581	-0.811404	0.0398048	0.569827
Q9D0G0	Mrps30	Large ribosomal subunit protein mL65	5	-0.727802	-1.05826	0.48209	-1.35725	0.650198	0.751884	1.49417	-0.235034	1.31957	0.10624	-0.562199	0.0479104	0.677269
Q9D0I4	Stx17	Syntaxin-17	5	-0.423203	-1.88262	-0.332382	-0.517046	0.394282	0.557342	1.05316	1.15047	2.06916	0.0498388	-0.566156	0.00852788	0.675414
Q9D1J1	Necap2	Adaptin ear-binding coat-associated protein 2	7	-0.770324	0.906167	1.56875	0.968919	-0.925411	-0.881225	-0.730935	-0.135938	1.33329	0.103671	0.93926	0.0464205	1.91754
Q9D1T0	Lingo1	Leucine-rich repeat and immunoglobulin-like domain-containing nogo receptor-interacting protein 1	12	0.779096	-1.12884	-1.6307	-0.710481	0.872726	0.849885	0.515728	0.452586	1.35303	0.101784	-0.799986	0.0443581	0.574355
Q9D1X0	Nol3	Nucleolar protein 3	8	-0.28234	1.25122	1.44913	0.67927	-1.07247	-0.835003	-0.939953	-0.249857	1.95168	0.0550882	0.520459	0.0111769	1.43441
Q9D2V7	Coro7	Coronin-7	23	-1.29317	-0.762587	-0.859111	-0.496373	0.576347	1.13493	0.259852	1.44012	2.7933	0.0356098	-0.45634	0.00160953	0.728833
Q9D394	Rufy3	Protein RUFY3	4	1.41568	1.14969	0.267495	0.00104135	-1.01248	0.357637	-0.895461	-1.2836	1.52991	0.0837385	0.486186	0.029518	1.40074
Q9D6M3	Slc25a22	Mitochondrial glutamate carrier 1	13	0.118954	-1.18578	-0.842182	-1.12741	1.33828	0.915204	0.967822	-0.184883	1.83975	0.0625331	-0.714263	0.0144627	0.609517
Q9D6U8	Fam162a	Protein FAM162A	5	-1.26711	0.238778	-0.18147	-1.45015	1.27204	0.92093	0.793104	-0.32612	1.31817	0.106394	-0.76205	0.0480656	0.589658
Q9D708	S100a16	Protein S100-A16	5	0.175239	0.482814	2.10795	-0.0733272	-1.06344	-0.263572	-0.404949	-0.96072	1.35504	0.101369	0.567301	0.0441535	1.48175
Q9D711	Pir	Pirin	4	-0.130409	0.661675	1.92325	0.251958	-0.837263	-0.329465	-0.142246	-1.3975	1.37096	0.100259	0.470562	0.0425642	1.38565
Q9D7S7	Rpl22l1	Ribosomal protein eL22-like 1	3	0.515143	-1.28342	-1.2565	-0.921807	0.270369	0.701312	0.719217	1.25568	1.69193	0.0705302	-0.527248	0.0203267	0.693877
Q9D7S9	Chmp5	Charged multivesicular body protein 5	3	0.540411	1.10754	1.24048	-0.172834	-0.647817	-0.2554	0.0386426	-1.85102	1.3816	0.0992925	0.568214	0.0415333	1.48269
Q9D7X1	Kctd4	BTB/POZ domain-containing protein KCTD4	8	-0.376502	0.0158994	-1.80022	-0.848427	0.143626	1.1528	0.655287	1.05754	1.79303	0.0659816	-1.05464	0.0161052	0.481416
Q9D8C6	Med11	Mediator of RNA polymerase II transcription subunit 11	2	0.963777	-0.326481	1.49238	0.994549	-0.790027	-0.94648	-1.05812	-0.329596	2.00484	0.0528415	0.741728	0.00988917	1.67218
Q9D8U8	Snx5	Sorting nexin-5	20	-0.190927	0.752248	1.3389	1.28303	-1.16771	-0.831939	-0.910188	-0.273415	2.13032	0.0476746	0.471043	0.00740772	1.38611
Q9D8W7	Ociad2	OCIA domain-containing protein 2	9	-0.700898	-0.776117	-1.02148	-0.933603	1.36384	1.0291	1.03549	0.00366923	2.87636	0.0306667	-1.01411	0.00132937	0.495135
Q9D8Y0	Efhd2	EF-hand domain-containing protein D2	14	0.881532	1.47831	0.596996	0.557849	-0.578928	-1.27853	-0.944588	-0.712639	3.27331	0.02175	0.607465	0.000532949	1.52358
Q9D920	Borcs5	BLOC-1-related complex subunit 5	8	0.694285	0.388034	0.280732	1.81585	-1.305	-0.345376	-0.744826	-0.783696	2.12062	0.0483733	0.383426	0.00757498	1.30444
Q9DAK9	Phpt1	14 kDa phosphohistidine phosphatase	8	0.253976	-0.0251899	1.99502	0.734746	-0.944484	-0.623643	-0.406016	-0.984412	1.71058	0.0687325	0.380756	0.0194724	1.30202
Q9DAW9	Cnn3	Calponin-3	18	-0.804615	1.01814	1.48743	0.954623	-0.918731	-0.782241	-0.851873	-0.102742	1.31334	0.106869	1.53852	0.0486023	2.90496
Q9DB26	Phyhd1	Phytanoyl-CoA dioxygenase domain-containing protein 1	7	-0.202006	0.956507	1.52393	0.827422	-0.527146	-1.13972	-1.18053	-0.258456	1.96834	0.0527218	1.68237	0.0107563	3.20955
Q9DB29	Iah1	Isoamyl acetate-hydrolyzing esterase 1 homolog	4	-0.484669	1.44035	1.07867	0.861686	-0.145125	-0.520285	-1.06604	-1.16459	1.6164	0.0757683	0.674509	0.0241882	1.59605
Q9DBD5	Pelp1	Proline-, glutamic acid- and leucine-rich protein 1	5	-0.539903	-2.02431	-0.52551	0.103107	1.00848	0.700168	0.642535	0.635426	1.75549	0.0685913	-0.686862	0.0175595	0.621203
Q9DBE8	Alg2	Alpha-1,3/1,6-mannosyltransferase ALG2	10	-0.463784	-1.20435	-1.03774	-0.938474	0.890031	0.860152	1.1066	0.787552	4.36518	0.016	-0.437097	4.31341e-05	0.738619
Q9DBG9	Tax1bp3	Tax1-binding protein 3	4	-0.538195	0.972727	1.65887	0.826433	-0.804813	-0.839745	-0.92334	-0.351937	1.65134	0.0739209	1.12131	0.022318	2.17544
Q9DBS5	Klc4	Kinesin light chain 4	11	0.367655	0.416058	1.80499	0.675633	-1.17833	-0.460966	-0.979771	-0.645261	2.32731	0.0461905	0.67675	0.00470637	1.59853
Q9DBY1	Syvn1	E3 ubiquitin-protein ligase synoviolin	3	-0.638799	-0.522765	-1.56756	-0.714578	1.37398	0.839367	0.58734	0.643006	2.92509	0.0283509	-0.756416	0.00118826	0.591965
Q9DC11	Plxdc2	Plexin domain-containing protein 2	6	0.151656	1.00986	1.65405	0.490233	-0.792344	-1.19681	-0.493904	-0.82273	2.44193	0.0442604	0.790676	0.00361471	1.72989
Q9DC50	Crot	Peroxisomal carnitine O-octanoyltransferase	2	0.377121	0.0705164	1.81854	0.801623	-0.747867	-0.933337	-0.187641	-1.19895	1.89613	0.0593937	0.765341	0.0127019	1.69977
Q9DC69	Ndufa9	NADH dehydrogenase [ubiquinone] 1 alpha subcomplex subunit 9, mitochondrial	20	0.587896	-0.926093	-1.21585	-1.15843	1.21747	0.526521	1.09582	-0.127328	1.37795	0.0998375	-0.434842	0.0418839	0.739775
Q9DCG9	Trmt112	Multifunctional methyltransferase subunit TRM112-like protein	3	0.347739	1.21833	1.30263	0.316234	-0.719403	-1.65936	-0.434116	-0.37205	2.1341	0.0479175	0.893379	0.00734351	1.85752
Q9DCJ9	Npl	N-acetylneuraminate lyase	11	-0.417336	1.1818	0.93059	1.25026	-0.656589	-0.711414	-1.42852	-0.148794	1.68998	0.0705864	1.30447	0.0204182	2.46994
Q9DCM7	Nacc2	Nucleus accumbens-associated protein 2	2	0.060108	0.60506	1.21828	1.2033	-1.11365	-0.648143	0.0991432	-1.42409	1.93152	0.0561418	0.61054	0.0117079	1.52683
Q9DCR2	Ap3s1	AP-3 complex subunit sigma-1	8	0.705879	-1.59672	-1.24235	-0.54439	0.67395	1.07564	0.276079	0.651916	1.33787	0.103372	-0.425188	0.045933	0.744742
Q9DCT8	Crip2	Cysteine-rich protein 2	6	0.854477	0.739948	1.72538	-0.538065	-0.325246	-1.25903	-0.753634	-0.443832	1.46209	0.0895385	0.439427	0.0345076	1.35607
Q9DCZ1	Gmpr	GMP reductase 1	12	-1.89333	-0.806873	-0.0869177	-0.41767	0.880398	0.792645	0.712336	0.819413	2.1796	0.0464	-0.565948	0.00661297	0.675511
Q9EQ20	Aldh6a1	Methylmalonate-semialdehyde/malonate-semialdehyde dehydrogenase [acylating], mitochondrial	34	0.330253	0.112002	2.06389	0.154908	-0.429837	-0.770893	-0.118018	-1.34231	1.31939	0.106147	0.447505	0.0479304	1.36368
Q9EQF6	Dpysl5	Dihydropyrimidinase-related protein 5	32	1.75078	0.48714	0.545146	0.608485	-0.640272	-1.14813	-0.709867	-0.89328	2.71964	0.0385714	0.866581	0.00190702	1.82334
Q9EQN3	Tsc22d4	TSC22 domain family protein 4	5	-0.49723	0.678424	1.80593	0.912507	-0.657429	-0.963451	-0.740309	-0.538447	1.62162	0.075537	1.18008	0.0238993	2.2659
Q9EQP2	Ehd4	EH domain-containing protein 4	19	0.137317	1.42835	0.97438	0.345544	-0.838256	-1.68104	-0.554975	0.188682	1.60138	0.0775007	0.667366	0.025039	1.58817
Q9EQQ2	Yipf5	Protein YIPF5	2	-0.061824	-0.895668	-1.55388	-0.597665	0.0989547	1.43705	1.0211	0.551929	1.97459	0.0526396	-0.66374	0.0106024	0.63124
Q9EQT6	Syt13	Synaptotagmin-13	3	-0.788146	-1.69198	-0.153002	-0.751276	0.87799	0.871781	0.642192	0.992439	2.69394	0.0394175	-1.16032	0.00202328	0.447414
Q9ERG0	Lima1	LIM domain and actin-binding protein 1	2	0.165608	0.0287723	1.72049	0.850537	-0.795846	-1.20149	-1.06092	0.292835	1.44167	0.0925824	0.782775	0.0361685	1.72044
Q9ERI6	Rdh14	Retinol dehydrogenase 14	13	0.396529	-1.4418	-0.928166	-1.03801	1.30273	0.69653	0.761532	0.25066	1.79674	0.0661757	-0.41467	0.0159682	0.750191
Q9ERL7	Gmfg	Glia maturation factor gamma	2	0.312272	1.22338	0.647779	0.732684	0.504228	-1.04346	-0.813246	-1.56364	1.64581	0.0741782	1.43404	0.0226042	2.70202
Q9ES34	Ube3b	Ubiquitin-protein ligase E3B	2	-0.290675	-1.75346	-0.0171676	-0.99856	0.983062	1.20025	0.599994	0.276556	1.88161	0.061207	-0.544449	0.0131339	0.685653
Q9ES46	Parvb	Beta-parvin	2	0.291415	1.19409	1.015	0.338616	-0.051749	-1.97743	-0.177548	-0.632398	1.53692	0.0833537	0.766113	0.0290454	1.70068
Q9ES74	Nek7	Serine/threonine-protein kinase Nek7	7	-0.554414	0.494959	1.53861	1.25459	-0.882243	-1.19019	-0.546025	-0.115283	1.40311	0.0982683	0.644836	0.0395267	1.56356
Q9ES97	Rtn3	Reticulon-3	20	0.350351	-1.05447	-1.46766	-0.933351	0.852365	1.01824	0.944997	0.289525	1.96692	0.0528579	-0.659075	0.0107915	0.633284
Q9ESJ4	Nckipsd	NCK-interacting protein with SH3 domain	24	0.298158	-1.0009	-1.11726	-1.40939	0.955621	0.916651	0.665597	0.691514	2.23844	0.045561	-0.628647	0.0057751	0.646783
Q9ESX5	Dkc1	H/ACA ribonucleoprotein complex subunit DKC1	7	-0.74982	-0.116102	-0.303745	-1.5564	0.0162873	-0.0831587	1.36327	1.42967	1.39397	0.0989442	-0.632541	0.0403676	0.645039
Q9ET22	Dpp7	Dipeptidyl peptidase 2	5	-0.596271	1.47005	1.07363	0.865372	-0.68371	-1.31149	-0.235344	-0.582238	1.50195	0.0858583	0.515707	0.031481	1.42969
Q9ET77	Jph3	Junctophilin-3	10	-0.149033	-1.57165	-0.982426	-0.489637	0.713165	1.45368	0.234741	0.791158	2.15178	0.047773	-0.852952	0.00705042	0.553651
Q9ET80	Jph1	Junctophilin-1	5	-1.14061	-0.527071	-1.51936	-0.181708	0.540248	1.16222	0.67683	0.989452	2.63949	0.0403761	-1.12441	0.00229358	0.45869
Q9JHL1	Nherf2	Na(+)/H(+) exchange regulatory cofactor NHE-RF2	5	-0.312881	1.53608	0.843161	0.938983	-1.03245	-1.27189	-0.451951	-0.249053	1.78647	0.0664088	0.835944	0.0163505	1.78502
Q9JHU2	Palmd	Palmdelphin	10	-0.260811	-1.40012	-0.843946	-0.569384	-0.200179	0.751767	0.989252	1.53342	1.90808	0.0579954	-0.621231	0.0123573	0.650116
Q9JI10	Stk3	Serine/threonine-protein kinase 3	4	0.504294	0.0352941	1.48274	0.729162	-1.9232	-0.446205	-0.338465	-0.0436226	1.42455	0.0946109	0.944766	0.0376223	1.92488
Q9JIA1	Lgi1	Leucine-rich glioma-inactivated protein 1	14	0.521412	-1.43418	-1.23713	-0.740152	0.84489	1.13228	0.756752	0.156123	1.60777	0.0769264	-0.396725	0.0246736	0.75958
Q9JIY5	Htra2	Serine protease HTRA2, mitochondrial	9	0.355196	1.24692	1.41406	0.411269	-1.04397	-1.08912	-0.511937	-0.782414	2.85735	0.0298286	0.45559	0.00138884	1.37134
Q9JJ69	Kcnip2	Kv channel-interacting protein 2	6	-1.11305	-0.191243	-1.78372	0.168286	0.211028	1.02985	0.848829	0.830023	1.65118	0.0738129	-0.833859	0.0223263	0.561027
Q9JJF0	Nap1l5	Nucleosome assembly protein 1-like 5	4	1.01424	0.32959	1.23404	0.97668	-0.488396	-1.11667	-0.964698	-0.984789	3.52142	0.0184444	1.7388	0.000301012	3.33757
Q9JJY3	Smpd3	Sphingomyelin phosphodiesterase 3	10	0.0317744	-1.41692	-1.31737	-0.536602	1.01349	1.12015	0.746398	0.359071	2.26253	0.0466667	-1.0283	0.00546351	0.490286
Q9JK42	Pdk2	[Pyruvate dehydrogenase (acetyl-transferring)] kinase isozyme 2, mitochondrial	9	-0.0906264	-1.03062	-0.681317	-1.28847	1.11485	1.19011	1.03998	-0.253903	1.93969	0.0557512	-0.495762	0.0114898	0.709187
Q9JK92	Hspb8	Heat shock protein beta-8	5	-0.307881	0.565712	1.74522	1.00782	-0.543072	-1.10501	-0.880293	-0.482492	1.79576	0.0660372	1.28025	0.0160043	2.42881
Q9JKL5	Tesc	Calcineurin B homologous protein 3	9	0.663759	-1.44748	-1.28618	-0.689593	0.902574	0.909028	0.823368	0.124528	1.43437	0.0939619	-0.641402	0.0367817	0.641089
Q9JKY0	Cnot9	CCR4-NOT transcription complex subunit 9	7	-0.139398	-1.99644	-0.165711	-0.764081	0.855152	0.754281	0.62081	0.835388	1.89215	0.0599013	-0.504301	0.0128189	0.705002
Q9JLC8	Sacs	Sacsin	4	-0.0771846	-1.19835	-1.62756	-0.229882	1.09799	1.04612	0.677914	0.310948	2.02263	0.0521671	-0.461885	0.00949231	0.726037
Q9JLJ2	Aldh9a1	4-trimethylaminobutyraldehyde dehydrogenase	2	1.41548	0.238084	0.983694	0.0811253	-0.251607	-0.515135	-0.0451324	-1.90651	1.38489	0.0994057	0.43615	0.0412206	1.35299
Q9JLM8	Dclk1	Serine/threonine-protein kinase DCLK1	12	0.38359	-1.3476	-0.952323	-1.24856	0.867822	0.953573	0.726912	0.61659	2.08987	0.0489464	-0.667654	0.00813066	0.629529
Q9JLV1	Bag3	BAG family molecular chaperone regulator 3	21	-0.54082	0.775151	1.70428	0.963319	-0.50474	-1.05008	-0.741904	-0.605206	1.62495	0.0755843	1.10322	0.0237167	2.14833
Q9JM76	Arpc3	Actin-related protein 2/3 complex subunit 3	10	-0.0707985	-1.38238	-1.45656	-0.196759	0.885647	0.548254	0.367264	1.30533	1.9696	0.0527437	-0.446393	0.0107251	0.733875
Q9JMH6	Txnrd1	Thioredoxin reductase 1, cytoplasmic	17	-0.414587	0.628091	1.50493	1.25756	-1.04772	-0.890364	-0.800239	-0.23767	1.73829	0.0690017	0.479914	0.0182687	1.39466
Q9QUN9	Dkk3	Dickkopf-related protein 3	7	-1.53978	-1.03027	-0.227017	-0.393686	0.925246	1.46046	0.557502	0.247545	2.14725	0.0477053	-0.397689	0.00712445	0.759073
Q9QVP9	Ptk2b	Protein-tyrosine kinase 2-beta	52	-0.635334	-1.13652	-1.61393	0.148677	0.66515	0.993576	0.753601	0.824781	2.25753	0.0469447	-0.738287	0.00552676	0.599451
Q9QX60	Dguok	Deoxyguanosine kinase, mitochondrial	3	-1.60158	0.0800958	0.0891219	-1.26508	0.671027	0.833039	1.29089	-0.0975161	1.36051	0.101489	-0.528364	0.0436006	0.693341
Q9QXV8	Spry2	Protein sprouty homolog 2	2	0.376489	1.07915	0.697556	0.679047	-1.38762	-1.64375	0.321795	-0.122675	1.52769	0.0840097	2.04044	0.0296694	4.11371
Q9QY81	Nup210	Nuclear pore membrane glycoprotein 210	5	-0.300621	-1.28528	0.0161999	-1.24104	1.1276	0.717726	1.33846	-0.373054	1.49928	0.0860439	-0.54218	0.0316756	0.686732
Q9QYB8	Add2	Beta-adducin	2	0.124664	-1.89884	-0.895101	-0.341275	0.722553	1.03042	0.420727	0.836856	1.79523	0.065671	-0.626864	0.0160239	0.647582
Q9QYE3-13	Bcl11a	Isoform 5 of B-cell lymphoma/leukemia 11A	2	-0.608779	-1.56605	-0.317676	-0.845093	1.21887	1.19784	0.367427	0.553453	2.53776	0.042705	-1.1059	0.00289895	0.464612
Q9QYI4	Dnajb12	DnaJ homolog subfamily B member 12	6	-0.439247	-0.1674	-0.445486	-2.02429	0.619785	1.00175	0.863133	0.591764	1.91212	0.0578476	-0.680738	0.0122427	0.623846
Q9QYR6	Map1a	Microtubule-associated protein 1A	135	-0.227666	-1.50138	-1.00696	-0.700813	1.10623	0.72431	1.07744	0.52883	2.89596	0.0295873	-0.522339	0.00127069	0.696242
Q9QYX7	Pclo	Protein piccolo	153	0.751925	-1.29394	-1.62058	-0.534288	0.787807	0.573571	0.607758	0.727741	1.35985	0.101369	-0.553789	0.0436662	0.681229
Q9QZA0	Ca5b	Carbonic anhydrase 5B, mitochondrial	3	0.0248573	0.787709	1.64303	0.831159	-0.662518	-1.16399	-0.476596	-0.98365	2.38797	0.0452193	1.65556	0.00409292	3.15046
Q9QZF2	Gpc1	Glypican-1	21	-0.891312	-1.15179	-1.34128	0.0946712	0.984276	1.21564	0.668494	0.421299	2.39618	0.0456393	-0.604235	0.00401624	0.65782
Q9QZQ3	Uts2	Urotensin-2	2	-0.0448192	-1.72516	-0.992036	-0.474997	1.18115	0.645811	0.65148	0.758573	2.2573	0.0467458	-0.593373	0.00552971	0.662791
Q9R0H0	Acox1	Peroxisomal acyl-coenzyme A oxidase 1	15	0.064624	0.203007	2.16691	0.349547	-0.917422	-0.797727	-0.743747	-0.325191	1.46505	0.0892022	0.539725	0.0342731	1.4537
Q9R0N0	Galk1	Galactokinase	15	-0.0876372	1.28342	1.31245	0.797265	-0.900778	-1.20577	-0.638005	-0.560947	2.44108	0.044	0.613271	0.00362174	1.52972
Q9R0N7-4	Syt7	Isoform 4 of Synaptotagmin-7	3	0.259232	-0.650201	-1.43218	-1.24023	1.13606	1.04426	0.715131	0.16793	1.88803	0.0602321	-1.0541	0.0129412	0.481598
Q9R0Q6	Arpc1a	Actin-related protein 2/3 complex subunit 1A	19	0.157586	-1.36051	-1.68468	-0.0329037	0.727469	0.722887	0.458923	1.01122	1.65234	0.0741765	-0.517989	0.0222668	0.698345
Q9R190	Mta2	Metastasis-associated protein MTA2	10	-1.19955	-0.506284	-0.0790911	-1.48102	0.385371	0.987121	0.638842	1.25461	2.33157	0.0464541	-0.399717	0.00466043	0.758007
Q9R1Q8	Tagln3	Transgelin-3	16	0.0608231	0.727422	2.03782	0.0891135	-0.604847	-0.946863	-0.921119	-0.442345	1.64442	0.07402	0.427995	0.0226768	1.34536
Q9R257	Hebp1	Heme-binding protein 1	11	-0.635029	-1.49181	-1.33438	0.304519	0.853402	0.762749	0.745575	0.794972	2.07224	0.0501148	-1.03992	0.00846762	0.486354
Q9WTP6	Ak2	Adenylate kinase 2, mitochondrial	11	-0.826753	1.11043	1.46839	0.943983	-0.795002	-0.888525	-0.732156	-0.280365	1.3589	0.101465	0.627896	0.0437623	1.54531
Q9WTP7	Ak3	GTP:AMP phosphotransferase AK3, mitochondrial	19	0.0894908	0.44472	1.73869	0.897185	-0.734882	-0.808286	-0.339413	-1.2875	2.10117	0.0492039	0.542859	0.00792198	1.45686
Q9WTQ5	Akap12	A-kinase anchor protein 12	30	0.136368	1.5108	0.750927	0.998294	-1.01141	-1.13608	-0.774262	-0.47464	2.73735	0.0382979	0.77597	0.00183085	1.71234
Q9WTR6	Slc7a11	Cystine/glutamate transporter	5	1.70267	0.352227	0.809903	-0.185566	-1.1131	-0.383373	-1.36632	0.183561	1.33973	0.103347	0.558861	0.0457368	1.47311
Q9WUA6	Akt3	RAC-gamma serine/threonine-protein kinase	10	0.198589	-1.83162	-1.15092	-0.00742589	0.332627	0.939329	0.501103	1.01832	1.47431	0.0880178	-0.751803	0.0335499	0.593861
Q9WUB4	Dctn6	Dynactin subunit 6	4	0.548791	1.13824	0.79839	0.790681	-1.00306	0.0707408	-0.73438	-1.6094	2.35878	0.0469128	0.395988	0.00437746	1.31584
Q9WUK6	Zbtb18	Zinc finger and BTB domain-containing protein 18	6	-1.89106	-0.452409	-0.640192	-0.109652	0.449847	1.19634	0.482038	0.965089	1.94405	0.0552308	-1.2652	0.0113749	0.416041
Q9WUN2	Tbk1	Serine/threonine-protein kinase TBK1	13	-0.0697886	-1.58925	-1.3808	0.0801786	0.707534	0.619836	1.22808	0.40421	1.71232	0.0688179	-0.489442	0.0193946	0.712301
Q9WV54	Asah1	Acid ceramidase	19	-0.0244297	0.321983	1.74543	1.06459	-0.477202	-1.19216	-0.846943	-0.591267	1.9717	0.0527071	0.499729	0.0106734	1.41395
Q9WVK4	Ehd1	EH domain-containing protein 1	21	-0.81833	-0.621457	-0.813381	-1.38723	0.804072	1.04141	0.807408	0.987501	4.31376	0.029	-0.41275	4.85558e-05	0.75119
Q9Z0E0	Ncdn	Neurochondrin	2	-0.505855	-0.761173	-1.75226	-0.316253	0.67349	0.982404	0.552625	1.12703	2.53135	0.0426479	-1.03605	0.00294204	0.487659
Q9Z0E0-2	Ncdn	Isoform 2 of Neurochondrin	2	-0.369385	-0.810348	-1.9817	0.268052	0.598366	0.596978	1.00999	0.688045	1.61256	0.0760934	-0.762542	0.0244027	0.589457
Q9Z0J0	Npc2	NPC intracellular cholesterol transporter 2	5	-0.663782	1.10567	1.1496	1.13306	-0.864073	-1.34654	-0.397725	-0.116203	1.39216	0.0990754	1.08765	0.040536	2.12528
Q9Z0R4	Itsn1	Intersectin-1	11	0.371143	-1.50758	-1.44728	-0.28632	0.796796	1.05275	0.783168	0.237323	1.57941	0.0794397	-0.521199	0.0263386	0.696793
Q9Z0V2	Kcnd2	Potassium voltage-gated channel subfamily D member 2	8	-0.711772	-0.426019	-1.74987	-0.516924	0.642149	1.02921	0.799752	0.933476	2.76792	0.0373333	-1.36003	0.00170641	0.389573
Q9Z140	Cpne6	Copine-6	35	0.144092	-1.32473	-1.76301	0.0871633	0.747861	0.898399	0.535264	0.674967	1.56059	0.0810492	-0.690453	0.0275047	0.619659
Q9Z1K6	Arih2	E3 ubiquitin-protein ligase ARIH2	2	0.649068	0.183214	1.388	0.50635	-1.56775	0.434344	-1.26913	-0.324094	1.39463	0.0985948	0.535667	0.0403059	1.44961
Q9Z1L5	Cacna2d3	Voltage-dependent calcium channel subunit alpha-2/delta-3	24	0.238632	-1.36272	-1.45885	-0.579047	0.740729	1.05076	0.80898	0.561513	2.08357	0.049118	-0.81064	0.00824946	0.570129
Q9Z1S3	Rasgrp1	RAS guanyl-releasing protein 1	11	-1.07734	-0.446767	-1.47519	-0.254316	0.315138	1.42094	0.504736	1.01279	2.29934	0.0458909	-0.920277	0.00501948	0.528407
Q9Z218	Dpp6	Dipeptidyl aminopeptidase-like protein 6	31	0.380212	-1.13773	-1.32798	-1.01489	1.01203	0.985631	0.83756	0.265166	1.95768	0.054297	-0.603805	0.0110234	0.658016
Q9Z266	Snapin	SNARE-associated protein Snapin	2	-0.0150667	0.403966	1.51745	0.786345	-0.069558	-0.173597	-0.561256	-1.88828	1.35505	0.101463	0.51564	0.0441518	1.42963
Q9Z2C4	Mtmr1	Myotubularin-related protein 1	16	-0.205138	-1.42147	-1.38772	-0.349689	0.721326	0.928746	0.719787	0.994152	2.62346	0.0397333	-0.637389	0.00237979	0.642875
Q9Z2C5	Mtm1	Myotubularin	3	-0.507216	0.833633	1.43536	0.962164	0.158065	-0.65678	-1.36718	-0.858044	1.39144	0.0990535	1.53139	0.0406028	2.89064
Q9Z2G6	Sel1l	Protein sel-1 homolog 1	7	0.24713	-0.95209	-1.4844	-0.683605	-0.227837	0.893249	1.29776	0.909791	1.5835	0.0792125	-0.43074	0.0260913	0.741881
Q9Z2H2	Rgs6	Regulator of G-protein signaling 6	8	1.13726	1.36103	0.854645	-0.517918	-0.178377	-0.498096	-1.42998	-0.728569	1.53141	0.083665	0.624792	0.0294165	1.54199
Q9Z2I2	Fkbp1b	Peptidyl-prolyl cis-trans isomerase FKBP1B	4	-0.0777185	-1.11918	-0.609428	-1.25543	1.13887	1.36501	-0.20993	0.767806	1.88507	0.0607378	-0.509628	0.0130297	0.702403
Q9Z2I8	Suclg2	Succinate--CoA ligase [GDP-forming] subunit beta, mitochondrial	20	-0.104758	0.76085	1.88274	0.508314	-0.535554	-0.952062	-0.465355	-1.09418	1.85873	0.062625	0.707065	0.0138444	1.63248
Q9Z2L6	Minpp1	Multiple inositol polyphosphate phosphatase 1	3	-0.17445	-0.57417	-2.10542	0.0779374	0.581487	1.12472	0.421819	0.648072	1.45499	0.0899588	-0.655316	0.0350763	0.634936
Q9Z2M7	Pmm2	Phosphomannomutase 2	8	-0.793463	0.980266	1.49857	1.04307	-0.912837	-0.296371	-0.777757	-0.741474	1.39678	0.0982897	0.533321	0.0401066	1.44726
Q9Z2W9	Gria3	Glutamate receptor 3	25	0.426867	-1.61957	-1.23736	-0.589522	0.873838	0.793698	0.741727	0.610317	1.81057	0.0654073	-0.994048	0.0154677	0.502067

## Sheet: DEPs i4F+Veh vs i4-P301S+Dox
Uniprot	Gene	Protein name	Peptides	TAU - DOX 1 Hip	TAU - DOX 2 Hip	TAU - DOX 3 Hip	WT - VEH 1 Hip	WT - VEH 2 Hip	WT - VEH 3 Hip	WT - VEH 4 Hip	Log -p-value	q-value	Log2 FoldChange	p-value	Fold Change
A0A140LIF8	Irgm2	Immunity-related GTPase family M protein 2	8	0.234944	0.326778	1.9508	-0.567394	-0.814599	-1.01684	-0.113694	1.42983	0.123833	1.45467	0.0371681	2.74094
A2A690	Tanc2	Protein TANC2	35	-2.05371	-0.187043	-0.298836	0.813255	0.539076	0.569248	0.618014	1.47087	0.119058	-0.630125	0.0338166	0.64612
A2A699	Fam171a2	Protein FAM171A2	3	-1.71548	-0.592071	-0.30643	1.21986	0.834875	0.647895	-0.088647	1.59336	0.105294	-0.922608	0.0255058	0.527555
A2A8L5	Ptprf	Receptor-type tyrosine-protein phosphatase F	21	1.5438	0.586316	0.856189	-0.286034	-0.879378	-0.794498	-1.0264	2.63793	0.07585	0.525378	0.00230184	1.43931
A2AAE1	Bltp1	Bridge-like lipid transfer protein family member 1	6	-1.23805	-0.482692	-1.22039	0.838508	0.251606	1.28976	0.561256	2.43919	0.0808475	-0.591489	0.00363754	0.663657
A2AHC3	Camsap1	Calmodulin-regulated spectrin-associated protein 1	7	-1.7579	-0.167171	-0.815714	0.714839	1.11126	0.618922	0.295764	1.84476	0.0984296	-0.701897	0.0142967	0.614763
A2AI08	Tprn	Taperin	4	1.63594	-0.324201	1.24787	-0.541522	-0.731073	-0.591159	-0.695858	1.50237	0.115582	1.27447	0.0314507	2.4191
A2ALI5	Ajap1	Adherens junction-associated protein 1	2	0.149489	-1.75981	-0.88981	0.709447	0.693983	1.04968	0.0470241	1.4116	0.124996	-1.30731	0.0387615	0.404073
A2ALK8	Ptpn3	Tyrosine-protein phosphatase non-receptor type 3	4	-0.804924	-1.61449	-0.613591	0.720949	0.982639	0.667096	0.662318	2.8924	0.0729362	-0.699609	0.00128116	0.615739
A2AQ07	Tubb1	Tubulin beta-1 chain	5	0.968213	1.04706	1.10626	-0.887644	-0.912855	-0.307945	-1.01309	3.65694	0.0664	0.70151	0.000220325	1.62621
A2ARS0	Ankrd63	Ankyrin repeat domain-containing protein 63	3	-1.54972	-1.03654	-0.373	1.07071	0.592928	0.801968	0.493655	2.51448	0.0804314	-1.31892	0.00305859	0.400835
A2RSQ0	Dennd5b	DENN domain-containing protein 5B	3	-0.774804	-0.755938	-1.3566	1.31751	0.0421325	0.967976	0.559718	2.24326	0.0869943	-0.762728	0.00571133	0.589381
A6H611	Mipep	Mitochondrial intermediate peptidase	6	-1.2177	0.00124843	-1.38569	0.726351	1.31583	0.581065	-0.0211003	1.57283	0.108262	-0.460108	0.0267408	0.726932
B0F2B4	Nlgn4l	Neuroligin 4-like	6	-1.1747	-0.14853	-1.50467	1.01225	0.979439	0.432375	0.403833	2.06265	0.0903937	-0.610981	0.00865669	0.654751
B1AXH1	Nhsl2	NHS-like protein 2	14	-0.401956	-0.422003	-1.8187	0.233005	0.485789	0.636534	1.28733	1.64495	0.104418	-0.701218	0.0226489	0.615053
B2RRE7	Otud4	OTU domain-containing protein 4	3	-1.89515	-0.799885	0.071251	0.607539	0.734609	0.511455	0.770181	1.6107	0.105567	-0.702456	0.0245076	0.614525
B2RXS4	Plxnb2	Plexin-B2	31	1.72124	0.255213	0.778915	-0.853673	-1.14044	-0.532911	-0.22835	1.87814	0.095746	0.887144	0.0132391	1.84951
B5TVM2	Ildr2	Immunoglobulin-like domain-containing receptor 2	8	-2.00766	-0.227538	-0.312225	0.834014	0.651201	0.270064	0.79214	1.48306	0.117944	-0.955261	0.0328804	0.515748
B9EHT4	Clip3	CAP-Gly domain-containing linker protein 3	5	-1.62154	0.0760514	-1.15725	0.767945	0.313836	0.919125	0.701833	1.76252	0.0994656	-0.481598	0.0172775	0.716184
B9EJ80	Pdzd8	PDZ domain-containing protein 8	7	-1.46459	-1.03093	-0.375019	0.504077	0.206676	0.974076	1.1857	2.18892	0.0918519	-0.478779	0.00647266	0.717585
D3YVF0	Akap5	A-kinase anchor protein 5	28	-2.01357	0.185932	-0.602455	0.724637	0.664014	0.379849	0.661595	1.31456	0.133849	-0.927313	0.0484664	0.525837
D3YXJ0	Dgkh	Diacylglycerol kinase eta	4	-1.72553	0.00295177	-0.908286	0.235454	0.803595	0.457228	1.13459	1.62341	0.10433	-0.996414	0.0238006	0.501244
D3Z7P3	Gls	Glutaminase kidney isoform, mitochondrial	6	-1.89114	-0.429441	-0.235591	0.906139	0.713792	0.92354	0.0126993	1.49688	0.115895	-0.955404	0.0318508	0.515697
D3Z7Q2	Smim20	Small integral membrane protein 20	2	1.69614	0.823773	0.249085	-0.613661	-1.21054	-0.25544	-0.689359	1.91037	0.093427	1.06143	0.0122923	2.087
E9Q1U1	Ccdc171	Coiled-coil domain-containing protein 171	2	0.858464	1.06727	0.577179	-1.21449	0.106561	0.118444	-1.51343	1.41566	0.124282	1.82498	0.0384005	3.54303
E9Q4S1	Pde8b	High affinity cAMP-specific and IBMX-insensitive 3',5'-cyclic phosphodiesterase 8B	5	-1.74536	-0.413894	-0.328474	0.625665	1.25879	-0.206574	0.809847	1.39369	0.127517	-0.891113	0.0403937	0.539198
E9Q557	Dsp	Desmoplakin	2	-1.38891	-0.0578787	-1.37729	0.782403	0.797599	0.349603	0.894479	2.05207	0.0911506	-1.91914	0.00887014	0.264412
E9Q8I9	Fry	Protein furry homolog	18	-1.96385	0.130018	-0.6162	0.499862	0.547968	0.374392	1.02781	1.34121	0.131951	-0.527263	0.0455821	0.69387
F8VPU2	Farp1	FERM, ARHGEF and pleckstrin domain-containing protein 1	25	1.67947	0.427739	0.748092	-0.193485	-0.871404	-0.758812	-1.0316	2.14201	0.0915849	0.461706	0.00721094	1.37717
G3X8U3	QNG1	Queuosine 5'-phosphate N-glycosylase/hydrolase	15	1.98877	0.154779	0.314636	-0.83811	-0.537082	-0.956545	-0.126445	1.35232	0.131243	0.544346	0.0444309	1.45836
G3XA57	Rab11fip2	Rab11 family-interacting protein 2	10	-2.06912	-0.0809933	-0.329652	0.839147	0.509847	0.558775	0.571995	1.38236	0.128869	-1.1233	0.0414607	0.459042
G5E8K5	Ank3	Ankyrin-3	26	-2.08005	-0.291177	-0.0623751	0.742314	0.663359	0.694709	0.333218	1.31919	0.132751	-0.496546	0.0479522	0.708802
O08528	Hk2	Hexokinase-2	12	1.35702	0.299851	0.892922	-0.483459	-1.62066	-0.617615	0.171936	1.4868	0.117502	0.499361	0.032599	1.41359
O08529	Capn2	Calpain-2 catalytic subunit	25	1.94001	0.241151	0.532327	-0.766882	-0.743869	-0.723997	-0.478745	1.78509	0.0988225	0.82728	0.0164024	1.77434
O08553	Dpysl2	Dihydropyrimidinase-related protein 2	31	1.08157	1.1883	0.838315	-0.508243	-0.901098	-0.53159	-1.16726	3.50056	0.0716667	0.6907	0.000315821	1.61407
O08573	Lgals9	Galectin-9	5	1.25196	0.399601	1.19098	-0.891382	-0.872005	-1.13843	0.0592752	2.10429	0.0919476	2.17777	0.00786529	4.52452
O08582	Gtpbp1	GTP-binding protein 1	9	-1.22047	-1.55425	0.234856	1.14533	0.557842	0.235826	0.600856	1.47128	0.118995	-0.722545	0.0337846	0.606028
O08663	Metap2	Methionine aminopeptidase 2	16	1.78132	0.298991	0.698947	-0.285415	-0.698833	-0.712964	-1.08205	1.93531	0.0908889	0.521944	0.0116061	1.43589
O08688	Capn5	Calpain-5	14	-1.98939	-0.379907	-0.245769	0.564351	0.963117	0.538331	0.549271	1.59528	0.105026	-0.603276	0.0253936	0.658258
O08709	Prdx6	Peroxiredoxin-6	29	1.72106	-0.0421292	1.01599	-0.703321	-0.947639	-0.704092	-0.339871	1.74642	0.100097	1.32601	0.0179299	2.50709
O08739	Ampd3	AMP deaminase 3	19	1.26142	0.0838121	1.42614	-0.684529	-1.0631	-0.861977	-0.161759	1.91607	0.0931168	0.795939	0.012132	1.73621
O08784	Tcof1	Treacle protein	11	1.29028	0.374574	0.93274	-1.46096	-0.520977	-0.911796	0.296139	1.56504	0.108728	0.643119	0.0272245	1.5617
O08808	Diaph1	Protein diaphanous homolog 1	21	-1.85921	-0.344737	-0.566895	0.342107	0.748291	0.755947	0.924496	1.9148	0.0931591	-0.454491	0.0121675	0.729768
O08917	Flot1	Flotillin-1	32	-1.69357	-0.500926	-0.764101	0.929163	0.840859	0.695092	0.493479	2.51161	0.0799223	-0.529191	0.00307888	0.692943
O08967	Cyth3	Cytohesin-3	3	-2.02942	-0.192484	-0.239798	0.649747	1.02816	0.376637	0.407149	1.35715	0.131257	-1.01769	0.0439392	0.493906
O08997	Atox1	Copper transport protein ATOX1	5	1.94117	0.191155	0.507232	-0.84219	-0.879366	-0.589618	-0.328378	1.63924	0.104103	0.463095	0.022949	1.3785
O09159	Man2b1	Lysosomal alpha-mannosidase	4	0.798834	0.66671	1.00604	-0.64215	-1.8027	-0.361789	0.335061	1.37086	0.129131	1.34785	0.0425735	2.54533
O09172	Gclm	Glutamate--cysteine ligase regulatory subunit	6	1.98707	0.170349	0.499758	-0.672737	-0.729441	-0.644719	-0.610283	1.67213	0.102279	0.493107	0.021275	1.40747
O35066	Kif3c	Kinesin-like protein KIF3C	7	-2.08828	-0.230758	-0.128553	0.426405	0.722124	0.544037	0.755023	1.3379	0.131483	-0.639274	0.0459302	0.642036
O35188	Cx3cl1	Fractalkine	5	-1.2969	-0.943509	-0.877201	0.590182	1.11589	0.890999	0.520534	3.60847	0.0727273	-0.955221	0.000246335	0.515762
O35250	Exoc7	Exocyst complex component 7	3	-1.92825	-0.22512	-0.269852	0.554047	1.29457	0.215214	0.359388	1.30554	0.135611	-0.557448	0.0494834	0.679503
O35309	Nmi	N-myc-interactor	5	1.06336	0.237849	1.33796	-0.911655	-1.29048	-0.682533	0.245497	1.63853	0.103846	1.55859	0.0229865	2.94565
O35386	Phyh	Phytanoyl-CoA dioxygenase, peroxisomal	3	1.16648	0.93473	0.743952	-1.62928	-0.29148	-0.61278	-0.311625	2.11194	0.092	2.15257	0.00772786	4.44618
O35387	Hax1	HCLS1-associated protein X-1	4	-1.09595	-0.925641	-0.770012	0.42254	1.21062	1.29826	-0.139816	1.96616	0.0912051	-0.460482	0.0108104	0.726743
O35474	Edil3	EGF-like repeat and discoidin I-like domain-containing protein 3	7	1.75133	-0.224029	0.979788	-0.79122	-0.354307	-0.331369	-1.03019	1.42179	0.123737	0.717354	0.0378623	1.64416
O35566	Cd151	CD151 antigen	3	1.87584	0.0606002	0.777452	-0.795302	-0.73397	-0.581052	-0.603565	1.78593	0.0991565	1.03813	0.0163706	2.05357
O35604	Npc1	NPC intracellular cholesterol transporter 1	5	1.98127	-0.107133	0.602642	-0.620962	-0.579779	-0.351635	-0.924405	1.37815	0.12875	0.575102	0.0418646	1.48978
O35607	Bmpr2	Bone morphogenetic protein receptor type-2	10	-1.59051	-0.649258	-0.538655	1.20649	0.701494	0.90001	-0.0295723	1.93325	0.0908256	-0.770781	0.0116614	0.5861
O35609	Scamp3	Secretory carrier-associated membrane protein 3	6	-2.00329	-0.127793	-0.349422	0.713757	0.172259	0.935229	0.659261	1.38341	0.12878	-0.458188	0.0413607	0.7279
O35639	Anxa3	Annexin A3	22	1.51293	0.16918	1.10289	-0.860955	-0.982481	-0.868452	-0.0731085	1.94953	0.092	1.67814	0.0112322	3.20014
O35681	Syt3	Synaptotagmin-3	10	-1.75855	-0.149566	-0.778217	0.847378	1.03212	0.695577	0.111258	1.72902	0.0998674	-1.04662	0.018663	0.484102
O35682	Myadm	Myeloid-associated differentiation marker	5	-1.60728	-0.881824	-0.189344	1.03626	0.878098	0.864945	-0.100861	1.71331	0.10006	-0.659195	0.0193505	0.633231
O35683	Ndufa1	NADH dehydrogenase [ubiquinone] 1 alpha subcomplex subunit 1	2	-1.0533	-1.23168	-0.331307	1.7012	0.543527	0.23683	0.13474	1.59743	0.10499	-0.867183	0.0252679	0.548216
O35887	Calu	Calumenin	14	1.53114	-0.13776	1.18407	-0.505119	-0.849437	-1.11652	-0.106378	1.53131	0.111606	0.540641	0.0294234	1.45462
O35988	Sdc4	Syndecan-4	5	1.32075	0.849985	0.848372	-1.37658	-0.451687	-0.647277	-0.543564	2.81005	0.0689123	0.88077	0.00154864	1.84136
O54774	Ap3d1	AP-3 complex subunit delta-1	32	-1.7853	-0.525474	-0.57581	0.866614	0.598426	0.917521	0.504024	2.24076	0.0868023	-0.485249	0.00574433	0.714374
O54901	Cd200	OX-2 membrane glycoprotein	9	-1.09752	-0.153734	-1.25778	1.10756	0.907649	0.960124	-0.466297	1.42467	0.123856	-0.469918	0.0376125	0.722006
O54988	Slk	STE20-like serine/threonine-protein kinase	36	-2.09043	-0.0383945	-0.328712	0.59544	0.673038	0.539188	0.649869	1.35143	0.131244	-0.521465	0.0445216	0.696664
O55017	Cacna1b	Voltage-dependent N-type calcium channel subunit alpha-1B	22	-1.97618	-0.168972	-0.464804	0.647933	0.465245	0.964815	0.531961	1.58633	0.106651	-0.787154	0.025922	0.579486
O55091	Impact	Protein IMPACT	16	1.42706	1.32961	0.00582713	-0.263582	-0.660663	-0.913677	-0.924577	1.89487	0.0942114	0.452132	0.0127388	1.36806
O55102	Bloc1s1	Biogenesis of lysosome-related organelles complex 1 subunit 1	4	1.45555	0.418829	0.914221	-0.867055	-0.737981	0.069032	-1.25259	1.95857	0.0922911	0.825361	0.0110011	1.77198
O55135	Eif6	Eukaryotic translation initiation factor 6	6	0.867893	0.886673	1.38183	-0.695991	-0.942905	-0.58086	-0.916644	3.8629	0.0537143	0.408137	0.000137119	1.32697
O55137	Acot1	Acyl-coenzyme A thioesterase 1	4	1.30263	-0.199465	1.53508	-0.982507	-0.436178	-0.671821	-0.547731	1.63682	0.103955	0.475621	0.023077	1.39052
O55142	Rpl35a	Large ribosomal subunit protein eL33	8	-0.643484	-1.32523	-1.09762	0.703152	1.13958	0.407811	0.815798	3.12068	0.0733793	-0.475596	0.000757388	0.71917
O55143	Atp2a2	Sarcoplasmic/endoplasmic reticulum calcium ATPase 2	3	-1.11971	-0.479383	-0.909768	1.3257	0.89303	0.883879	-0.593746	1.42441	0.123839	-0.451342	0.037635	0.731362
O70145	Ncf2	Neutrophil cytosol factor 2	6	0.974645	0.408129	1.11412	-0.152013	-1.86184	-0.375739	-0.107306	1.40689	0.125638	1.72081	0.0391838	3.2962
O70166	Stmn3	Stathmin-3	8	-1.33487	0.0781915	-1.49254	0.656464	0.89797	0.726396	0.468388	1.86393	0.0964501	-0.638119	0.0136796	0.64255
O70200	Aif1	Allograft inflammatory factor 1	2	1.13873	0.417134	1.04942	-0.28133	-0.989036	-1.5276	0.192682	1.57823	0.107117	2.00691	0.0264101	4.01921
O70228	Atp9a	Probable phospholipid-transporting ATPase IIA	13	-1.81294	-0.517611	-0.389746	1.11782	0.292743	0.879033	0.430701	1.79964	0.0990202	-0.753617	0.015862	0.593115
O70274	Ptp4a2	Protein tyrosine phosphatase type IVA 2	4	-1.07568	-1.55977	0.0856703	1.3556	0.341436	0.220363	0.632385	1.48677	0.117426	-0.455716	0.0326008	0.729148
O70318	Epb41l2	Band 4.1-like protein 2	49	1.86874	0.0851667	0.762041	-0.662455	-0.908686	-0.574371	-0.570435	1.79032	0.0988509	0.523135	0.0162063	1.43707
O70370	Ctss	Cathepsin S	9	0.987391	0.00880773	1.4456	-0.345264	-0.972847	-1.34869	0.225002	1.33011	0.131821	1.40625	0.0467614	2.65047
O70475	Ugdh	UDP-glucose 6-dehydrogenase	12	0.786982	0.493796	1.42837	-0.582278	-1.50757	-0.692401	0.0731049	1.77591	0.0991898	1.29437	0.0167529	2.45269
O70480	Vamp4	Vesicle-associated membrane protein 4	4	-0.831352	-1.01696	-1.2396	1.24002	0.608639	0.795838	0.443411	3.29958	0.0755789	-0.774763	0.00050167	0.584485
O70492	Snx3	Sorting nexin-3	10	1.85059	0.575012	0.416514	-0.658323	-0.897503	-0.593028	-0.693262	2.10306	0.0916696	0.476828	0.00788755	1.39168
O70566	Diaph2	Protein diaphanous homolog 2	11	-1.55474	-1.26705	0.0583562	0.870641	0.731737	0.523635	0.637424	1.89709	0.094337	-0.96474	0.0126739	0.512371
O88196	Ttc3	E3 ubiquitin-protein ligase TTC3	3	-0.871495	-0.398799	-1.47858	1.08023	0.330487	0.067486	1.27066	1.86313	0.0963265	-0.570448	0.0137047	0.673408
O88428	Papss2	Bifunctional 3'-phosphoadenosine 5'-phosphosulfate synthase 2	12	1.11723	0.130513	1.50899	-0.590405	-1.3095	-0.311615	-0.54521	1.88131	0.0957653	0.652314	0.0131428	1.57169
O88444	Adcy1	Adenylate cyclase type 1	7	-1.1272	-0.250108	-1.52397	0.87892	0.979663	0.706495	0.336193	2.29058	0.0836296	-1.16512	0.00512182	0.445927
O88447	Klc1	Kinesin light chain 1	21	1.21012	1.47327	0.251827	-1.05046	-0.534623	-0.653325	-0.696812	2.41576	0.080416	0.438681	0.00383915	1.35536
O88455	Dhcr7	7-dehydrocholesterol reductase	4	-1.24348	-1.25174	-0.275233	0.729132	0.83395	1.25759	-0.0502171	1.91386	0.0929266	-0.766599	0.0121938	0.587802
O88456	Capns1	Calpain small subunit 1	5	1.96566	0.336064	0.393428	-0.786595	-0.73234	-0.692215	-0.483999	1.74688	0.100538	0.742491	0.0179109	1.67306
O88487	Dync1i2	Cytoplasmic dynein 1 intermediate chain 2	16	1.84425	0.297948	0.557434	-0.799223	-1.07038	-0.602512	-0.227518	1.75608	0.100158	0.432536	0.0175355	1.3496
O88587	Comt	Catechol O-methyltransferase	10	1.77228	-0.0966195	0.852207	-1.22254	-0.253885	-0.449599	-0.601848	1.45289	0.120494	0.690612	0.0352463	1.61397
O88653	Lamtor3	Ragulator complex protein LAMTOR3	2	1.28167	0.831172	0.984065	-0.768108	-0.424477	-1.19163	-0.712692	3.38417	0.0685	0.721037	0.000412885	1.64837
O88704	Hcn1	Potassium/sodium hyperpolarization-activated cyclic nucleotide-gated channel 1	12	-1.96863	-0.0517841	-0.456128	0.878384	0.649075	0.842319	0.106765	1.37782	0.128834	-0.819098	0.0418968	0.566796
O88741	Gdap1	Ganglioside-induced differentiation-associated protein 1	9	-1.46494	-1.12068	-0.174778	1.12393	0.725635	0.881391	0.0294366	1.88991	0.0950943	-0.667726	0.0128853	0.629498
O88910	Mpp3	MAGUK p55 subfamily member 3	16	-1.60126	-0.203984	-1.02822	0.219458	0.948248	0.867617	0.798139	2.07827	0.0896585	-0.607545	0.00835083	0.656312
O88958	Gnpda1	Glucosamine-6-phosphate isomerase 1	9	0.955427	0.817309	1.23959	-0.565935	-0.447813	-1.42626	-0.572322	2.7721	0.0723279	0.686069	0.00169005	1.60889
O88986	Gcat	2-amino-3-ketobutyrate coenzyme A ligase, mitochondrial	9	1.5875	0.949845	-0.0116801	-0.307197	-0.243216	-0.501216	-1.47403	1.44953	0.120809	0.484527	0.0355196	1.39913
O89017	Lgmn	Legumain	2	1.69118	0.490719	0.717759	-0.613652	-0.816678	-1.09586	-0.373471	2.28499	0.0842699	1.3098	0.00518808	2.47907
O89116	Vti1a	Vesicle transport through interaction with t-SNAREs homolog 1A	7	-1.5423	-0.398614	-1.02893	0.444175	0.772182	1.06749	0.686007	2.56111	0.0769565	-0.756478	0.00274717	0.59194
P00920	Ca2	Carbonic anhydrase 2	11	1.88828	0.0320346	0.706396	-0.828464	-0.656895	-0.283296	-0.858055	1.61593	0.104423	0.88541	0.0242139	1.84729
P01029	C4b	Complement C4-B	58	1.20335	0.458605	1.20165	-0.672488	-1.11926	-1.09192	0.0200631	2.16731	0.0913939	2.07842	0.00680283	4.22344
P02089	Hbb-b2	Hemoglobin subunit beta-2	8	1.41056	0.611492	0.443999	-1.08342	-0.983882	0.580989	-0.979744	1.36317	0.130182	3.44415	0.0433346	10.8841
P02798	Mt2	Metallothionein-2	2	1.06594	0.778845	1.29489	-1.07848	-0.675181	-0.714795	-0.671212	3.91403	0.064	1.71222	0.00012189	3.27664
P03921	Mtnd5	NADH-ubiquinone oxidoreductase chain 5	2	-0.142166	-1.37629	-1.33131	0.410818	1.13771	0.609104	0.692132	2.12549	0.0934074	-0.999612	0.00749056	0.500135
P03995	Gfap	Glial fibrillary acidic protein	6	1.38939	0.601935	0.875568	-0.698804	-1.0934	-1.12015	0.0454607	2.17751	0.0934792	1.98952	0.00664497	3.97104
P05063	Aldoc	Fructose-bisphosphate aldolase C	28	2.06883	0.257194	0.116606	-0.286705	-0.736928	-0.645608	-0.773389	1.33123	0.131857	0.683751	0.0466416	1.60631
P06537	Nr3c1	Glucocorticoid receptor	2	-1.48996	-1.17255	-0.342924	0.786644	0.86076	0.625556	0.732472	2.73486	0.0739375	-0.505058	0.00184138	0.704632
P07091	S100a4	Protein S100-A4	8	1.25833	0.330532	1.10887	-0.755179	-1.07449	-1.13266	0.264602	1.75217	0.100371	3.00584	0.017694	8.03245
P07214	Sparc	SPARC	5	1.82671	-0.111836	0.851868	-0.277957	-0.987417	-0.76447	-0.536902	1.51384	0.114287	1.28326	0.0306309	2.43388
P08226	Apoe	Apolipoprotein E	24	1.65802	0.433082	0.873237	-0.733107	-0.893477	-0.856375	-0.481383	2.53659	0.0777551	1.64847	0.00290674	3.13501
P08556	Nras	GTPase NRas	2	0.20416	0.418745	1.89307	-0.588096	-0.101516	-1.20923	-0.617131	1.43497	0.123301	0.421305	0.036731	1.33914
P09103	P4hb	Protein disulfide-isomerase	9	1.65633	-0.255552	1.03474	-0.664999	-0.932294	-0.897585	0.0593601	1.32174	0.132083	0.688559	0.047672	1.61167
P09405	Ncl	Nucleolin	33	1.64875	0.741522	0.231301	-0.771955	-1.30411	-0.613973	0.0684573	1.60677	0.105734	0.421119	0.0247303	1.33897
P09602	Hmgn2	Non-histone chromosomal protein HMG-17	7	-1.12127	-1.42492	-0.309429	0.359768	0.372501	0.844764	1.27859	2.14297	0.0916967	-1.15628	0.00719495	0.448669
P0C0A3	Chmp6	Charged multivesicular body protein 6	5	-1.25361	-0.466666	-0.914822	0.907851	1.58237	0.205097	-0.0602149	1.6311	0.104127	-0.501498	0.0233831	0.706373
P0C192	Lrrc4b	Leucine-rich repeat-containing protein 4B	13	-1.84625	-0.780689	-0.0211978	0.555436	1.07451	0.510956	0.507237	1.65512	0.103587	-0.669096	0.022125	0.628901
P10126	Eef1a1	Elongation factor 1-alpha 1	16	1.65876	0.104128	0.965773	-0.652248	-1.12265	-0.763548	-0.190215	1.81782	0.0983403	0.519435	0.0152119	1.43339
P10518	Alad	Delta-aminolevulinic acid dehydratase	16	0.995968	0.743951	0.856201	-1.00964	-1.16507	-1.00316	0.581743	1.56254	0.108807	1.00091	0.0273817	2.00126
P10605	Ctsb	Cathepsin B	16	1.8082	0.299202	0.750802	-0.637165	-0.79106	-0.822223	-0.607758	2.15079	0.0924058	1.03738	0.00706655	2.0525
P10637	Mapt	Microtubule-associated protein tau	8	2.0099	0.0256454	0.517711	-0.768491	-0.66929	-0.682177	-0.433294	1.49225	0.116426	0.848461	0.0321921	1.80058
P10649	Gstm1	Glutathione S-transferase Mu 1	12	1.61753	0.587282	0.603386	-0.209381	-0.803453	-0.465504	-1.32986	2.00916	0.0898873	0.564696	0.00979129	1.47908
P11352	Gpx1	Glutathione peroxidase 1	12	1.9052	-0.0202388	0.583078	-1.15722	-0.414526	-0.69021	-0.206084	1.36592	0.129498	0.945886	0.0430608	1.92637
P11438	Lamp1	Lysosome-associated membrane glycoprotein 1	3	1.63778	0.468201	0.724609	-1.29337	-0.382579	-0.367968	-0.786667	2.07016	0.0897371	1.61598	0.00850823	3.06521
P11928	Oas1a	2'-5'-oligoadenylate synthase 1A	3	0.591492	0.267269	1.59527	-0.857232	-1.19921	-0.82402	0.426435	1.34664	0.131254	2.63018	0.0450151	6.19102
P13597	Icam1	Intercellular adhesion molecule 1	12	1.36096	-0.0257926	1.19683	-0.616148	-1.10449	-1.03259	0.221226	1.45918	0.119578	1.92581	0.034739	3.79949
P13707	Gpd1	Glycerol-3-phosphate dehydrogenase [NAD(+)], cytoplasmic	25	1.81056	-0.0664742	0.871445	-1.03232	-0.543747	-0.687703	-0.351759	1.59609	0.105004	0.426091	0.025346	1.34359
P14069	S100a6	Protein S100-A6	5	1.32985	0.496269	0.969906	-0.947719	-1.19569	-0.828144	0.175529	1.97745	0.0921325	2.67263	0.010533	6.37589
P14106	C1qb	Complement C1q subcomponent subunit B	6	0.583942	0.892798	1.21823	-0.919701	-1.20866	-0.958069	0.391459	1.74652	0.1003	1.96558	0.017926	3.90569
P15379	Cd44	CD44 antigen	3	1.45542	-0.12348	1.29588	-1.07242	-0.578441	-0.152869	-0.824096	1.61794	0.104498	2.01245	0.0241025	4.03467
P15508	Sptb	Spectrin beta chain, erythrocytic	93	-1.33642	0.0959159	-1.30829	0.515643	0.223168	0.38564	1.42434	1.48522	0.117516	-0.416907	0.0327174	0.749029
P16045	Lgals1	Galectin-1	3	1.78093	0.57297	0.437917	-0.828631	-0.902116	-0.880435	-0.18063	1.96669	0.0914984	1.02728	0.0107972	2.03818
P16110	Lgals3	Galectin-3	9	1.42806	-0.159842	1.1778	-1.20804	-0.51221	-0.893342	0.167575	1.33579	0.131748	2.63869	0.0461543	6.22767
P16388	Kcna1	Potassium voltage-gated channel subfamily A member 1	7	-1.37232	-0.595055	-0.777838	0.392758	1.36799	1.06117	-0.0766971	1.85478	0.0978237	-0.800881	0.0139706	0.573999
P16460	Ass1	Argininosuccinate synthase	30	1.79483	0.571407	0.549421	-0.746633	-0.848275	-0.637875	-0.682872	2.3418	0.0836364	1.04232	0.00455202	2.05954
P16546	Sptan1	Spectrin alpha chain, non-erythrocytic 1	5	-2.02811	-0.00264591	-0.497049	0.533068	0.699768	0.53041	0.764556	1.45278	0.120402	-0.686745	0.0352548	0.621254
P16546-2	Sptan1	Isoform 2 of Spectrin alpha chain, non-erythrocytic 1	2	0.902732	0.587564	1.45865	-1.29565	-0.311376	-0.805381	-0.536542	2.471	0.0835556	2.4149	0.00338068	5.33284
P16675	Ctsa	Lysosomal protective protein	9	1.74704	0.13686	0.544427	-0.53671	-0.929443	-1.19449	0.232317	1.31224	0.133989	0.753703	0.0487263	1.68612
P17047	Lamp2	Lysosome-associated membrane glycoprotein 2	5	1.72215	0.144788	0.956416	-0.744934	-0.883875	-0.440963	-0.753585	2.05006	0.0901069	1.18326	0.00891127	2.2709
P17244	GAPDH	Glyceraldehyde-3-phosphate dehydrogenase	2	1.52437	1.11631	-0.183802	-0.338229	-1.36374	-0.115512	-0.639393	1.35053	0.131272	0.692029	0.0446138	1.61555
P18242	Ctsd	Cathepsin D	19	1.66403	0.401136	0.873771	-0.843189	-0.886954	-0.802326	-0.406473	2.43046	0.0802667	1.50445	0.00371142	2.83716
P18608	Hmgn1	Non-histone chromosomal protein HMG-14	2	-0.191784	-0.97214	-1.69001	0.900813	0.586069	0.49289	0.874158	2.13789	0.0923005	-1.84773	0.00727958	0.277828
P19157	Gstp1	Glutathione S-transferase P 1	7	1.81451	0.105464	0.798935	-0.717545	-0.941476	-0.311791	-0.748101	1.79667	0.0992483	0.860954	0.0159711	1.81624
P20060	Hexb	Beta-hexosaminidase subunit beta	20	1.44576	0.327479	1.10564	-0.714232	-0.997585	-1.02725	-0.139806	2.21554	0.0928889	1.34691	0.0060878	2.54366
P20152	Vim	Vimentin	13	1.41837	-0.0279937	1.1607	-0.837371	-1.04471	-0.892993	0.223999	1.48881	0.117011	2.70601	0.032448	6.52513
P20491	Fcer1g	High affinity immunoglobulin epsilon receptor subunit gamma	3	1.31279	-0.0841946	1.23657	-0.870285	-1.27653	-0.548273	0.229913	1.36194	0.130402	1.31921	0.0434567	2.4953
P21278	Gna11	Guanine nucleotide-binding protein subunit alpha-11	11	-1.8533	-0.0861561	-0.718406	1.06287	0.613628	0.654958	0.326402	1.67343	0.102719	-0.513118	0.0212117	0.700706
P23242	Gja1	Gap junction alpha-1 protein	20	1.96384	-0.257982	0.718032	-0.637941	-0.665113	-0.355783	-0.765049	1.30641	0.135684	0.659449	0.0493845	1.57948
P23492	Pnp	Purine nucleoside phosphorylase	17	1.34013	-0.0469136	1.36916	-0.901	-0.869083	-0.871613	-0.0206834	1.68204	0.103151	0.946071	0.0207949	1.92662
P23927	Cryab	Alpha-crystallin B chain	14	1.9467	-0.0302223	0.657024	-0.658255	-0.468438	-0.525379	-0.921426	1.52482	0.112114	1.8297	0.029866	3.55463
P24369	Ppib	Peptidyl-prolyl cis-trans isomerase B	15	1.32669	-0.130682	1.31466	-0.960149	-1.14175	-0.508911	0.10014	1.42707	0.123834	0.395279	0.0374047	1.3152
P24452	Capg	Macrophage-capping protein	8	1.28064	0.352194	1.13713	-0.781616	-1.16971	-0.969959	0.15132	1.91268	0.0928563	2.30885	0.012227	4.95488
P25785	Timp2	Metalloproteinase inhibitor 2	3	1.54575	0.856304	0.10927	0.353834	-0.940368	-1.0046	-0.920192	1.42805	0.124018	1.46575	0.0373208	2.76208
P25799	Nfkb1	Nuclear factor NF-kappa-B p105 subunit	6	1.48625	0.360764	0.623713	-0.748115	0.245891	-1.58186	-0.386642	1.36966	0.129287	1.11637	0.0426911	2.16801
P26040	Ezr	Ezrin	29	1.05335	0.353934	1.37264	-0.433855	-1.51337	-0.249294	-0.583412	1.93696	0.0902522	0.519175	0.0115621	1.43314
P26041	Msn	Moesin	43	1.32199	0.0109855	1.28478	-0.761465	-1.14605	-0.832671	0.122434	1.59999	0.105724	1.50614	0.0251194	2.8405
P27546-4	Map4	Isoform 4 of Microtubule-associated protein 4	26	-1.81275	-0.719767	-0.15555	0.826094	0.906806	0.152938	0.802226	1.73251	0.099851	-0.819563	0.0185137	0.566613
P27661	H2ax	Histone H2AX	3	-0.0893518	-0.823133	-1.76365	0.967847	0.521227	0.212044	0.975013	1.70875	0.100066	-0.879204	0.0195548	0.543667
P27773	Pdia3	Protein disulfide-isomerase A3	40	1.70296	-0.245654	1.07277	-0.61601	-0.983126	-0.699364	-0.231577	1.45625	0.120291	0.542162	0.0349747	1.45615
P28063	Psmb8	Proteasome subunit beta type-8	9	1.09758	0.135083	1.28072	-0.624657	-1.11431	-1.16345	0.389021	1.43111	0.123722	1.61512	0.0370585	3.06336
P28798	Grn	Progranulin	5	1.34018	0.57133	1.06603	-0.966894	-0.692476	-1.13757	-0.180603	2.5963	0.0786506	1.62876	0.0025334	3.09247
P29351	Ptpn6	Tyrosine-protein phosphatase non-receptor type 6	3	1.00638	0.617759	1.09626	-0.962464	-0.480455	-1.4845	0.207017	1.79987	0.098973	2.9709	0.0158536	7.84023
P29416	Hexa	Beta-hexosaminidase subunit alpha	16	1.59501	0.135377	1.07193	-0.667867	-0.808307	-1.05668	-0.269458	1.9937	0.0914502	1.19208	0.0101461	2.28482
P29533	Vcam1	Vascular cell adhesion protein 1	14	0.66207	0.518567	1.6309	-0.583396	-0.850754	-1.24556	-0.131822	2.01801	0.0902652	0.80971	0.00959376	1.75286
P30275	Ckmt1	Creatine kinase U-type, mitochondrial	21	-1.0216	-0.530341	-1.17383	1.54417	-0.0325253	0.902551	0.311574	1.8115	0.0981609	-0.448891	0.0154348	0.732606
P30416	Fkbp4	Peptidyl-prolyl cis-trans isomerase FKBP4	27	2.07012	0.261522	0.150358	-0.713974	-0.558999	-0.792262	-0.416763	1.38553	0.12893	0.56347	0.0411597	1.47782
P31786	Dbi	Acyl-CoA-binding protein	10	1.66162	-0.316205	1.16215	-0.744629	-0.950682	-0.41835	-0.393903	1.42249	0.123585	0.693837	0.0378014	1.61758
P32020	Scp2	Sterol carrier protein 2	16	1.73878	0.571342	0.596838	-0.540321	-0.96209	-0.490062	-0.914485	2.31052	0.0810886	0.584932	0.00489187	1.49997
P32037	Slc2a3	Solute carrier family 2, facilitated glucose transporter member 3	12	-0.899176	-0.297292	-1.38904	1.04414	0.979082	0.976398	-0.414115	1.54466	0.110485	-0.541542	0.0285324	0.687036
P34884	Mif	Macrophage migration inhibitory factor	6	1.761	0.660174	0.382526	-0.294915	-1.0847	-0.572135	-0.851949	1.99733	0.0906621	0.456702	0.0100618	1.3724
P35123	Usp4	Ubiquitin carboxyl-terminal hydrolase 4	16	1.84328	0.0897794	0.805181	-0.607164	-0.575234	-0.643591	-0.912249	1.83904	0.0974854	0.388558	0.0144865	1.30908
P35283	Rab12	Ras-related protein Rab-12	16	-1.76036	-0.661627	-0.284169	1.21288	0.721365	0.601895	0.170009	1.76963	0.0993658	-0.588403	0.0169968	0.665079
P35290	Rab24	Ras-related protein Rab-24	7	-1.22497	-0.628802	-0.980882	1.26146	1.06093	0.639454	-0.127191	2.08165	0.089649	-0.490266	0.00828619	0.711894
P35505	Fah	Fumarylacetoacetase	11	1.68854	0.0454693	0.827042	-0.768594	-0.884852	0.128081	-1.03569	1.50468	0.115535	0.821934	0.0312841	1.76777
P35700	Prdx1	Peroxiredoxin-1	8	1.33135	-0.0230762	1.3831	-0.705521	-1.16408	-0.659411	-0.162364	1.73919	0.0995618	0.626907	0.0182309	1.54425
P35802	Gpm6a	Neuronal membrane glycoprotein M6-a	10	-1.90219	-0.0913691	-0.539473	1.0964	0.5703	0.732913	0.133414	1.46076	0.120182	-0.881804	0.0346131	0.542688
P35821	Ptpn1	Tyrosine-protein phosphatase non-receptor type 1	7	0.695585	0.305272	1.45944	-0.227838	0.225241	-1.52057	-0.937132	1.35522	0.130863	0.57543	0.0441343	1.49012
P36916	Gnl1	Guanine nucleotide-binding protein-like 1	10	-1.89818	-0.0562451	-0.563983	1.19884	0.31582	0.634107	0.369641	1.4386	0.122991	-0.413117	0.0364249	0.750999
P39688	Fyn	Tyrosine-protein kinase Fyn	3	-1.92707	-0.0581282	-0.576899	0.761917	0.742861	0.168875	0.888444	1.50635	0.115644	-0.671383	0.0311639	0.627905
P40142	Tkt	Transketolase	35	2.02288	0.0571101	0.431426	-0.407918	-0.81005	-0.474278	-0.819171	1.42819	0.124259	0.628023	0.0373088	1.54545
P40338	Vhl	von Hippel-Lindau disease tumor suppressor	2	1.22302	1.42979	-0.123382	-0.709837	0.113744	-1.13843	-0.794901	1.45525	0.120499	0.474283	0.0350547	1.38923
P41233	Abca1	Phospholipid-transporting ATPase ABCA1	20	1.23714	0.452678	0.915769	-0.398694	-1.7821	-0.191218	-0.233575	1.57875	0.107202	2.43487	0.0263784	5.40717
P41242	Matk	Megakaryocyte-associated tyrosine-protein kinase	6	-2.00121	-0.0679481	-0.525138	0.73017	0.693067	0.673884	0.497171	1.55944	0.109248	-0.851438	0.0275781	0.554232
P42208	Septin2	Septin-2	17	1.55376	0.305116	1.02887	-0.674043	-1.07094	-0.87135	-0.271416	2.24461	0.0873333	0.784244	0.00569362	1.72219
P42227	Stat3	Signal transducer and activator of transcription 3	15	0.747107	0.355188	1.42993	-0.774188	-0.990509	-1.21921	0.451677	1.45953	0.119717	0.712302	0.0347109	1.63842
P45376	Akr1b1	Aldo-keto reductase family 1 member B1	15	1.75265	0.163218	0.834018	-0.580243	-1.01856	-0.866531	-0.284545	1.86546	0.0964227	0.407706	0.0136315	1.32657
P45377	Akr1b8	Aldose reductase-related protein 2	6	1.45474	-0.103095	1.31126	-1.12706	-0.324135	-0.754565	-0.457155	1.68306	0.103051	0.744592	0.0207461	1.6755
P46425	Gstp2	Glutathione S-transferase P 2	2	1.84734	0.564845	0.368872	-0.907242	-0.578725	-0.387189	-0.907902	1.93975	0.0914715	1.2865	0.0114881	2.43936
P46467	Vps4b	Vacuolar protein sorting-associated protein 4B	7	1.35095	0.579491	1.0006	-1.30013	-0.145916	-0.85133	-0.633665	2.39953	0.0826977	0.456615	0.00398542	1.37232
P46938	Yap1	Transcriptional coactivator YAP1	5	1.77645	0.150076	0.72494	-0.610252	-1.24249	-0.574022	-0.224704	1.66134	0.102906	0.712411	0.0218101	1.63854
P47757	Capzb	F-actin-capping protein subunit beta	2	1.53761	0.634096	0.768831	-0.434505	-0.37789	-1.21651	-0.911636	2.43683	0.0805714	1.0324	0.0036574	2.04542
P47759	Nsg2	Neuronal vesicle trafficking-associated protein 2	5	-1.00963	-0.641677	-1.19651	1.51929	0.118336	0.808527	0.401662	2.1197	0.0932968	-0.632411	0.00759108	0.645098
P47791	Gsr	Glutathione reductase, mitochondrial	19	1.00107	-0.312805	1.74918	-0.916986	-0.838203	-0.520318	-0.161932	1.32429	0.132123	0.49512	0.0473926	1.40944
P47802	Mtx1	Metaxin-1	14	-1.6318	-0.804368	-0.338272	1.0965	0.659766	0.967255	0.050925	1.92353	0.0919885	-0.397368	0.0119253	0.759242
P47867	Scg3	Secretogranin-3	13	0.257104	0.998488	1.43009	-0.103845	-1.3921	-0.937875	-0.251855	1.72771	0.0997981	0.419272	0.0187194	1.33725
P48036	Anxa5	Annexin A5	14	1.74962	0.0813913	0.89619	-0.839922	-0.964729	-0.644751	-0.277798	1.81462	0.0978802	1.59694	0.0153242	3.025
P48455	Ppp3cc	Serine/threonine-protein phosphatase 2B catalytic subunit gamma isoform	3	-1.86456	-0.25586	-0.55468	1.05245	0.807448	0.23673	0.578468	1.70671	0.100338	-0.914565	0.0196466	0.530504
P49070	Camlg	Guided entry of tail-anchored proteins factor CAMLG	5	-1.7747	-0.727465	0.0583776	0.842604	1.02263	0.733521	-0.154967	1.33278	0.131716	-0.553152	0.0464748	0.68153
P49446	Ptpre	Receptor-type tyrosine-protein phosphatase epsilon	9	-1.87016	-0.600033	0.0415604	0.895938	0.741095	0.883392	-0.0917919	1.31263	0.134163	-0.616039	0.0486816	0.65246
P49935	Ctsh	Pro-cathepsin H	3	1.53968	0.054676	1.06475	-0.00709753	-0.613145	-1.15765	-0.88122	1.6758	0.102957	0.975651	0.0210961	1.96653
P49962	Srp9	Signal recognition particle 9 kDa protein	5	0.988979	0.307128	1.23789	-0.122702	-1.71523	-0.660982	-0.0350822	1.46225	0.120023	0.428335	0.0344946	1.34568
P50114	S100b	Protein S100-B	3	1.88189	0.0781695	0.675378	-0.98933	-0.473428	-0.356392	-0.816287	1.63171	0.104368	0.980523	0.0233503	1.97318
P50571	Gabrb1	Gamma-aminobutyric acid receptor subunit beta-1	6	-2.07713	-0.281604	-0.111282	0.738757	0.720149	0.601169	0.409945	1.36868	0.129414	-0.838736	0.0427878	0.559133
P51432	Plcb3	1-phosphatidylinositol 4,5-bisphosphate phosphodiesterase beta-3	18	1.54144	0.346413	1.00975	-0.287857	-0.812143	-1.15003	-0.64757	2.27791	0.0851951	0.497519	0.00527337	1.41178
P51642	Cntf	Ciliary neurotrophic factor	7	1.47216	0.342114	1.0244	-0.325577	-1.3714	-0.452902	-0.688797	2.09314	0.0910298	3.94283	0.00806982	15.3784
P51660	Hsd17b4	Peroxisomal multifunctional enzyme type 2	24	1.71989	0.403536	0.754991	-0.552398	-1.13694	-0.547579	-0.641502	2.21405	0.0921538	0.707336	0.00610876	1.63279
P51880	Fabp7	Fatty acid-binding protein, brain	6	1.6047	0.218873	0.770125	-1.14493	-0.870386	-0.812756	0.234377	1.55843	0.109109	0.751513	0.0276421	1.68356
P51906	Slc1a1	Excitatory amino acid transporter 3	4	-1.86174	-0.0938758	-0.693309	0.368888	1.09258	0.662975	0.524485	1.65659	0.103173	-0.852149	0.0220499	0.553959
P51910	Apod	Apolipoprotein D	8	1.42833	0.100911	1.19128	-1.26946	-0.783464	-0.536732	-0.130858	1.80011	0.0991964	2.21047	0.0158448	4.62825
P52480	Pkm	Pyruvate kinase PKM	5	1.60953	0.258216	0.932405	-1.13418	-0.913603	-0.562313	-0.190056	1.98808	0.0911486	1.2537	0.0102782	2.38452
P52624	Upp1	Uridine phosphorylase 1	2	0.811385	0.833633	0.901507	-0.0694954	-1.82589	-0.701924	0.0507879	1.48166	0.118331	1.06941	0.0329865	2.09857
P52760	Rida	2-iminobutanoate/2-iminopropanoate deaminase	9	1.38513	0.817137	0.949286	-0.800346	-0.922941	-0.703929	-0.724338	4.12357	0.0653333	1.29182	7.52371e-05	2.44836
P52800	Efnb2	Ephrin-B2	3	-1.05491	0.181104	-1.61157	0.724942	1.13941	0.657337	-0.0363119	1.39033	0.12817	-0.666587	0.0407068	0.629995
P52825	Cpt2	Carnitine O-palmitoyltransferase 2, mitochondrial	17	1.9446	0.116264	0.439141	-0.625682	-1.11587	-0.169575	-0.588877	1.41141	0.124863	0.852822	0.0387781	1.80603
P53026	Rpl10a	Large ribosomal subunit protein uL1	9	-1.74006	-1.08734	0.310026	0.887236	0.428382	0.622853	0.578902	1.43706	0.123302	-0.541452	0.0365548	0.687079
P53994	Rab2a	Ras-related protein Rab-2A	7	-1.72581	-0.866496	-0.2829	0.835659	0.418155	0.771456	0.84994	2.20375	0.0917405	-0.578345	0.00625532	0.669732
P54754	Ephb3	Ephrin type-B receptor 3	3	-1.06633	-1.31954	-0.717114	1.11063	0.843254	0.611299	0.537804	3.44531	0.0691429	-1.2695	0.000358666	0.414805
P54763	Ephb2	Ephrin type-B receptor 2	12	-1.75024	-0.629319	-0.334414	0.741712	1.23492	0.570897	0.166439	1.78611	0.0992331	-0.689593	0.0163642	0.620029
P55288	Cdh11	Cadherin-11	11	-1.87815	0.0517761	-0.663021	0.925835	0.832141	0.692161	0.0392632	1.39609	0.127171	-0.662452	0.0401711	0.631804
P56395	Cyb5a	Cytochrome b5	2	1.67728	0.417807	0.589374	-0.1727	-1.35962	-0.823749	-0.328392	1.72528	0.100093	0.473303	0.0188245	1.38828
P56818	Bace1	Beta-secretase 1	4	-1.47819	0.201932	-1.23417	1.32329	0.381503	0.524972	0.280657	1.42672	0.123747	-0.461192	0.0374355	0.726386
P57724	Pcbp4	Poly(rC)-binding protein 4	4	1.98483	0.234754	0.249564	-0.58575	-0.706666	-0.136568	-1.04016	1.36746	0.129382	0.64069	0.0429078	1.55907
P58044	Idi1	Isopentenyl-diphosphate Delta-isomerase 1	5	-0.153823	-1.22651	-1.48463	0.674969	0.968526	0.863994	0.35747	2.1715	0.0917143	-0.672532	0.00673751	0.627405
P58137	Acot8	Acyl-coenzyme A thioesterase 8	4	1.10814	1.06444	0.788621	-1.14966	-0.70987	-0.0101932	-1.09148	2.52288	0.0817374	0.474377	0.00299999	1.38932
P58771	Tpm1	Tropomyosin alpha-1 chain	2	1.00993	0.442411	1.08121	-0.236931	-0.507533	-1.81681	0.0277203	1.46156	0.119738	1.24344	0.0345491	2.36763
P59279	Rab2b	Ras-related protein Rab-2B	4	-1.99211	-0.192565	-0.319003	0.879781	0.844851	0.614719	0.164323	1.41678	0.12427	-0.398703	0.0383022	0.75854
P59672	Anks1a	Ankyrin repeat and SAM domain-containing protein 1A	4	1.74688	0.652745	0.18509	-0.392396	-0.032844	-1.10569	-1.05378	1.54335	0.110169	0.738963	0.0286189	1.66898
P59913	Pcmtd1	Protein-L-isoaspartate O-methyltransferase domain-containing protein 1	2	0.99014	1.33255	0.705317	-0.829894	-0.871811	-0.205914	-1.12039	2.86207	0.07176	2.1445	0.00137383	4.42139
P59999	Arpc4	Actin-related protein 2/3 complex subunit 4	7	-2.01474	-0.446963	0.0241646	0.846631	0.443552	0.283208	0.864144	1.32442	0.132242	-0.445955	0.0473785	0.734098
P60755	Mdga2	MAM domain-containing glycosylphosphatidylinositol anchor protein 2	7	-1.29244	-0.445154	-0.777735	1.58253	0.570925	0.742506	-0.380627	1.43401	0.123241	-0.592176	0.036812	0.663342
P60764	Rac3	Ras-related C3 botulinum toxin substrate 3	3	-1.10294	-0.817057	-1.1051	1.34824	0.630839	0.779843	0.266171	2.84474	0.0720769	-0.68827	0.00142975	0.620598
P60766	Cdc42	Cell division control protein 42 homolog	2	1.79661	0.290923	0.427007	-0.473919	-0.673762	-1.35146	-0.0154041	1.43283	0.123552	1.73745	0.0369125	3.33446
P60766-1	Cdc42	Isoform 1 of Cell division control protein 42 homolog	2	-1.95354	-0.440391	-0.170131	0.764072	0.746463	0.890655	0.162869	1.5095	0.115183	-0.423353	0.0309383	0.745689
P60853	Lzts1	Leucine zipper putative tumor suppressor 1	5	-1.4835	-0.420429	-0.893255	1.23817	1.05306	0.418159	0.0877953	1.98042	0.0924	-0.921571	0.0104613	0.527934
P61021	Rab5b	Ras-related protein Rab-5B	6	-1.44127	-0.843809	-0.689265	0.791147	1.11089	0.923915	0.148395	2.58154	0.0791628	-0.484622	0.00262096	0.714685
P61027	Rab10	Ras-related protein Rab-10	12	-1.64257	-0.828668	-0.120135	1.16808	0.687566	0.864368	-0.128636	1.55451	0.109156	-0.41423	0.0278927	0.75042
P61028	Rab8b	Ras-related protein Rab-8B	5	-1.7742	-0.669184	-0.469163	0.932548	0.721413	0.59601	0.662571	2.3305	0.082255	-0.739774	0.00467201	0.598833
P61957	Sumo2	Small ubiquitin-related modifier 2	3	-1.69868	-0.757401	-0.422635	0.538798	0.918754	0.38048	1.04069	2.21503	0.0925304	-0.542649	0.00609501	0.686509
P62069	Usp46	Ubiquitin carboxyl-terminal hydrolase 46	4	-1.856	-0.495887	-0.365273	0.880549	0.939944	0.208467	0.688199	1.79291	0.0987638	-0.602752	0.0161099	0.658496
P62482	Kcnab2	Voltage-gated potassium channel subunit beta-2	18	-2.02136	-0.29035	-0.259016	0.604115	0.796302	0.783713	0.386595	1.5203	0.112572	-0.528677	0.0301787	0.69319
P62488	Polr2g	DNA-directed RNA polymerase II subunit RPB7	3	1.14462	1.41257	0.0773043	-1.20704	-0.607448	0.103006	-0.923016	1.63	0.104158	1.03567	0.0234424	2.05007
P62812	Gabra1	Gamma-aminobutyric acid receptor subunit alpha-1	8	-1.39726	0.0959869	-1.1585	1.37161	0.313645	0.843704	-0.0691791	1.35451	0.130938	-0.66601	0.044207	0.630247
P62823	Rab3c	Ras-related protein Rab-3C	11	-1.88948	-0.292754	-0.595578	0.792208	0.838714	0.553972	0.592913	1.93174	0.0909913	-0.50061	0.0117019	0.706808
P62897	Cycs	Cytochrome c, somatic	6	1.71539	0.647858	0.239127	-0.432198	0.00236963	-1.21619	-0.956351	1.57322	0.108245	0.400763	0.0267163	1.32021
P62960	Ybx1	Y-box-binding protein 1	6	1.73841	0.0194826	0.805042	-1.2269	-0.752359	-0.501382	-0.0822921	1.50769	0.115603	0.88746	0.031068	1.84992
P62962	Pfn1	Profilin-1	11	1.30583	0.275492	1.24381	-0.893404	-0.433552	-1.27987	-0.218308	2.05496	0.0911751	0.446618	0.00881135	1.36284
P63080	Gabrb3	Gamma-aminobutyric acid receptor subunit beta-3	5	-1.99002	-0.291787	-0.375485	0.823744	0.635795	0.681288	0.516467	1.67235	0.102453	-0.966477	0.0212644	0.511754
P63143	Kcnab1	Voltage-gated potassium channel subunit beta-1	3	-1.88357	-0.208649	-0.357762	1.18943	-0.0229195	0.786196	0.497269	1.34113	0.131846	-0.781235	0.0455899	0.581868
P63168	Dynll1	Dynein light chain 1, cytoplasmic	3	-1.85359	-0.124592	-0.645432	0.169917	0.794206	0.611213	1.04828	1.61039	0.105406	-0.464126	0.0245248	0.72491
P63213	Gng2	Guanine nucleotide-binding protein G(I)/G(S)/G(O) subunit gamma-2	7	-1.79338	-0.425152	-0.422164	1.05138	0.881787	0.735584	-0.0280527	1.64134	0.104748	-0.567109	0.0228383	0.674968
P63216	Gng3	Guanine nucleotide-binding protein G(I)/G(S)/G(O) subunit gamma-3	5	-0.680576	-0.35763	-1.45607	1.25784	0.849881	0.867672	-0.481112	1.40311	0.125771	-0.486687	0.039527	0.713662
P68037	Ube2l3	Ubiquitin-conjugating enzyme E2 L3	10	1.90715	0.522081	0.343225	-0.744176	-0.563609	-0.613302	-0.851366	1.9187	0.0929284	0.390603	0.0120588	1.31094
P68368	Tuba4a	Tubulin alpha-4A chain	7	-0.354263	1.20031	1.66583	-0.403163	-0.796939	-0.675222	-0.636549	1.42886	0.12422	0.531768	0.0372508	1.4457
P70202	Lxn	Latexin	6	1.84212	0.617824	0.376212	-0.859798	-0.76691	-0.715574	-0.493873	2.08592	0.0893827	0.910654	0.00820505	1.8799
P70211	Dcc	Netrin receptor DCC	6	-1.98848	-0.418857	-0.265038	0.607709	0.757447	0.691226	0.615991	1.70137	0.100799	-1.24734	0.0198896	0.421223
P70232-2	Chl1	Isoform 2 of Neural cell adhesion molecule L1-like protein	2	0.924882	0.165988	1.50303	-0.0689764	-0.894989	-1.41656	-0.213381	1.55878	0.109107	1.31802	0.0276198	2.49324
P70248	Myo1f	Unconventional myosin-If	3	0.879658	0.636089	1.0358	-0.345183	-1.63024	-0.922848	0.346728	1.48956	0.116785	2.32333	0.0323925	5.00485
P70261	Pald1	Paladin	5	1.13535	0.284409	1.48794	-0.49632	-0.93893	-1.05571	-0.416735	2.31316	0.0813248	0.789738	0.00486231	1.72876
P70268	Pkn1	Serine/threonine-protein kinase N1	3	1.40851	0.152302	1.09756	-0.346982	-1.53521	-0.457963	-0.318216	1.67439	0.103029	0.500969	0.0211644	1.41516
P70271	Pdlim4	PDZ and LIM domain protein 4	14	1.48135	0.241043	1.10378	-0.690166	-1.18218	-0.793468	-0.160356	2.05783	0.0912627	1.40614	0.00875317	2.65026
P70280	Vamp7	Vesicle-associated membrane protein 7	6	-2.01134	-0.250847	-0.179081	0.837974	0.979852	0.349495	0.273949	1.32941	0.131974	-0.40427	0.0468375	0.755618
P70296	Pebp1	Phosphatidylethanolamine-binding protein 1	13	1.54647	1.11683	0.194666	-0.82575	-0.613702	-0.349649	-1.06887	2.15007	0.0920769	0.397918	0.00707837	1.3176
P70349	Hint1	Adenosine 5'-monophosphoramidase HINT1	8	0.993697	1.21525	0.874457	-1.31181	-0.572588	-0.64167	-0.557331	3.25965	0.0884	0.576828	0.000549981	1.49157
P70380	Il18	Interleukin-18	2	1.29651	0.195228	1.0168	-0.460773	-1.7127	-0.0170866	-0.317976	1.42393	0.123835	1.37927	0.0376765	2.60138
P70414	Slc8a1	Sodium/calcium exchanger 1	17	-1.94405	-0.146457	-0.495011	0.923176	0.587745	0.836569	0.238023	1.54468	0.110634	-0.842122	0.0285315	0.557823
P70429	Evl	Ena/VASP-like protein	17	1.55532	0.107652	0.913439	-0.578838	-0.982756	-1.18535	0.170532	1.52961	0.111597	0.47511	0.0295389	1.39002
P70441	Nherf1	Na(+)/H(+) exchange regulatory cofactor NHE-RF1	23	1.3368	0.948753	0.852109	-0.716845	-0.720592	-0.61745	-1.08277	3.88229	0.058	0.444354	0.000131133	1.36071
P70452	Stx4	Syntaxin-4	6	1.89168	-0.0371705	0.592681	-0.400783	-0.406354	-0.37379	-1.26626	1.33736	0.131395	0.726568	0.0459871	1.6547
P81117	Nucb2	Nucleobindin-2	7	-1.75781	-0.572745	-0.423105	0.119033	0.732214	0.804301	1.09811	1.87417	0.0964011	-0.645564	0.0133608	0.639243
P84084	Arf5	ADP-ribosylation factor 5	6	-1.85565	-0.717334	-0.166805	0.461683	0.735956	0.958537	0.583611	1.84251	0.098113	-0.42956	0.014371	0.742488
P97290	Serping1	Plasma protease C1 inhibitor	6	1.37718	0.423337	0.964395	-1.29151	-1.12425	-0.199421	-0.149733	1.90059	0.0947989	1.57683	0.0125723	2.98314
P97346	Nxn	Nucleoredoxin	7	1.97386	0.0388454	0.516501	-0.872547	-0.87756	-0.407481	-0.371619	1.45492	0.120392	0.923421	0.0350817	1.89661
P97352	S100a13	Protein S100-A13	5	1.49353	1.13631	0.211974	-1.04561	-0.23606	-0.963348	-0.596799	2.10219	0.0914286	0.632388	0.00790336	1.55013
P97371	Psme1	Proteasome activator complex subunit 1	16	1.0555	0.0889825	1.3619	-0.648472	-1.15575	-1.06538	0.363205	1.42076	0.123935	0.956224	0.0379521	1.94023
P97429	Anxa4	Annexin A4	19	1.47213	0.0218092	1.06011	-0.946812	-1.07148	-0.778025	0.24227	1.49351	0.116144	1.81537	0.0320992	3.51951
P97432	Nbr1	Next to BRCA1 gene 1 protein	2	0.570358	1.12126	1.14006	-0.365856	-0.323395	-1.61172	-0.530705	2.07323	0.0902903	1.65476	0.00844824	3.14871
P97441	Slc30a3	Probable proton-coupled zinc antiporter SLC30A3	7	-1.96286	0.0379354	-0.619346	0.712381	0.791155	0.72917	0.31156	1.47813	0.118415	-1.35812	0.0332558	0.390091
P97445	Cacna1a	Voltage-dependent P/Q-type calcium channel subunit alpha-1A	16	-1.78644	0.0483612	-0.9436	0.541215	0.934011	0.710168	0.496282	1.71972	0.100427	-0.975366	0.0190671	0.508611
P97470	Ppp4c	Serine/threonine-protein phosphatase 4 catalytic subunit	3	0.671767	1.42643	0.59715	-0.929798	0.324321	-1.08928	-1.0006	1.7473	0.100743	0.412669	0.0178938	1.33115
P97789	Xrn1	5'-3' exoribonuclease 1	4	-1.67237	-0.732866	-0.269844	0.685347	1.23359	0.775533	-0.0193954	1.70667	0.0999707	-0.972633	0.0196484	0.509575
P97799	Nrsn1	Neurensin-1	2	-0.704128	-0.426229	-1.62213	0.590086	0.634216	1.38583	0.142363	1.87147	0.0964409	-1.04326	0.0134442	0.48523
P97822	Anp32e	Acidic leucine-rich nuclear phosphoprotein 32 family member E	3	1.31321	0.821156	0.497685	-1.70979	-0.572224	-0.318906	-0.0311247	1.62555	0.104495	0.610084	0.0236837	1.52635
P98086	C1qa	Complement C1q subcomponent subunit A	8	0.282803	0.872841	1.36087	-0.785136	-1.13635	-1.079	0.483969	1.43578	0.123459	1.70392	0.0366627	3.25785
Q00519	Xdh	Xanthine dehydrogenase/oxidase	10	1.21734	0.252885	0.990745	0.078245	-1.67205	-0.817442	-0.0497322	1.35615	0.130937	0.977861	0.0440401	1.96954
Q00576	PTDSS1	Phosphatidylserine synthase 1	2	-0.959041	-1.39822	-0.482981	0.319995	0.932296	1.36825	0.219698	2.09764	0.091931	-0.844833	0.00798663	0.556775
Q00612	G6pdx	Glucose-6-phosphate 1-dehydrogenase X	3	1.75968	0.155603	0.902816	-0.765747	-0.747949	-0.836206	-0.468194	2.03568	0.0898074	0.974632	0.00921122	1.96514
Q00898	Serpina1e	Alpha-1-antitrypsin 1-5	5	1.57802	0.909759	0.515468	-0.51094	-1.06432	-0.674752	-0.753238	2.72331	0.0745231	3.26811	0.001891	9.63381
Q00915	Rbp1	Retinol-binding protein 1	10	1.86922	0.181115	0.66406	-0.785345	-0.984564	-0.465933	-0.478552	1.78701	0.0992489	1.31491	0.0163302	2.48787
Q01768	Nme2	Nucleoside diphosphate kinase B	6	2.03397	0.369569	0.0981778	-0.62552	-0.579072	-0.921392	-0.375734	1.41392	0.12443	0.380178	0.0385553	1.3015
Q02105	C1qc	Complement C1q subcomponent subunit C	8	0.402501	0.859678	1.31184	-0.822253	-1.23499	-0.9806	0.463827	1.52568	0.111953	1.81944	0.0298073	3.52944
Q02819	Nucb1	Nucleobindin-1	22	1.5954	0.309836	0.847607	-0.634173	-1.40947	-0.353249	-0.355942	1.87227	0.0966526	0.496532	0.0134193	1.41082
Q03963	Eif2ak2	Interferon-induced, double-stranded RNA-activated protein kinase	7	0.592091	0.789827	1.31094	-1.63639	-0.0714557	-0.756194	-0.228818	1.7422	0.0997836	2.17758	0.018105	4.52394
Q04207	Rela	Transcription factor p65	9	1.74272	0.25071	0.478351	-0.944214	-0.896454	-0.938826	0.307711	1.37114	0.129148	0.871342	0.042546	1.82936
Q04447	Ckb	Creatine kinase B-type	22	2.02511	0.058568	0.471803	-0.67809	-0.783375	-0.524952	-0.569065	1.49579	0.115866	0.873753	0.031931	1.83242
Q05186	Rcn1	Reticulocalbin-1	7	1.77588	0.400927	0.607754	-0.448563	-1.22279	-0.549371	-0.563838	1.94845	0.0917908	0.803821	0.0112604	1.74572
Q05816	Fabp5	Fatty acid-binding protein 5	16	1.79928	0.262928	0.763612	-0.611018	-0.996229	-0.641677	-0.576892	2.05686	0.0911875	0.73512	0.00877287	1.66454
Q05909	Ptprg	Receptor-type tyrosine-protein phosphatase gamma	8	-1.89926	-0.461516	-0.352118	1.02356	0.718755	0.383977	0.586608	1.78383	0.0988164	-0.982729	0.0164503	0.506022
Q06890	Clu	Clusterin	18	1.05009	1.05389	1.06108	-0.772091	-0.849536	-1.04724	-0.49618	4.42464	0.104	1.01024	3.76148e-05	2.01425
Q07409	Cntn3	Contactin-3	8	-1.75492	-0.501655	-0.574771	0.490758	1.18579	0.466694	0.688105	2.0723	0.089992	-0.794243	0.00846636	0.576646
Q07797	Lgals3bp	Galectin-3-binding protein	11	0.929826	0.636953	1.23136	-0.766744	-1.53942	-0.505522	0.0135467	1.98289	0.0920268	2.03803	0.0104019	4.10683
Q07813	Bax	Apoptosis regulator BAX	5	1.07506	0.19889	1.35237	-1.48561	-0.583932	-0.647704	0.0909221	1.61523	0.104459	0.394081	0.0242531	1.31411
Q08274	Dmwd	Dystrophia myotonica WD repeat-containing protein	17	-1.88063	0.183156	-0.792757	0.833549	0.882179	0.506087	0.268418	1.39728	0.126868	-0.664427	0.0400607	0.630939
Q08642	Padi2	Protein-arginine deiminase type-2	26	1.99865	-0.054207	0.529588	-0.709417	-0.474995	-0.360594	-0.929023	1.37429	0.129277	1.53589	0.0422389	2.89968
Q08890	Ids	Iduronate 2-sulfatase	3	-1.59087	-0.280677	-0.657077	0.0344035	1.4637	0.892109	0.138415	1.45403	0.120096	-0.511	0.0351537	0.701736
Q08943	Ssrp1	FACT complex subunit SSRP1	10	1.16318	0.900072	0.666238	-0.58582	-1.39862	-1.01133	0.26628	1.81963	0.0983662	0.567579	0.0151485	1.48203
Q0KK55	Kndc1	Kinase non-catalytic C-lobe domain-containing protein 1	3	-1.13828	-0.846025	-0.967727	1.33651	0.506489	0.998531	0.110509	2.48383	0.0821509	-0.906117	0.00328227	0.53362
Q0VBD0	Itgb8	Integrin beta-8	10	-0.643018	-0.101137	-1.71737	0.49582	0.97947	1.177	-0.190763	1.35692	0.131046	-0.390532	0.0439627	0.762848
Q14BI2	Grm2	Metabotropic glutamate receptor 2	18	-1.90628	0.310811	-0.825388	0.787134	0.433754	0.774	0.425965	1.30245	0.136304	-1.18709	0.0498363	0.439187
Q14C51	Ptcd3	Small ribosomal subunit protein mS39	9	-0.227147	-1.2676	-1.04013	0.794117	1.18152	1.01335	-0.454108	1.4636	0.119831	-0.38521	0.0343872	0.765667
Q14CH7	Aars2	Alanine--tRNA ligase, mitochondrial	3	-0.371421	-1.32524	-1.11007	0.23755	1.27825	1.06374	0.227185	2.00528	0.0896585	-0.529155	0.00987919	0.692961
Q3TC93	Hs1bp3	HCLS1-binding protein 3	9	1.63708	0.320602	0.929655	-0.955094	-0.936793	-0.681675	-0.313776	2.24326	0.0865	0.611118	0.0057114	1.52744
Q3TGF2	Fam107b	Protein FAM107B	5	1.20575	0.753914	0.684616	-0.790745	-1.17064	-1.14152	0.458629	1.64795	0.104447	2.34339	0.0224933	5.07492
Q3THE2	Myl12b	Myosin regulatory light chain 12B	4	1.69642	-0.00250412	1.00241	-1.03553	-0.735366	-0.657697	-0.267728	1.74929	0.100327	0.502526	0.017812	1.41669
Q3THG9	Aarsd1	Alanyl-tRNA editing protein Aarsd1	12	1.81519	0.70808	0.0573042	-1.13418	-0.630729	-0.710821	-0.104843	1.53646	0.110561	0.575249	0.0290763	1.48993
Q3TKT4	Smarca4	Transcription activator BRG1	3	-0.917352	-1.16563	-1.07264	1.03164	0.612572	0.571978	0.939434	4.20579	0.074	-0.787512	6.22604e-05	0.579342
Q3TLH4	Prrc2c	Protein PRRC2C	20	-0.922769	-1.47734	-0.396615	0.966152	-0.0780285	1.10879	0.799813	1.97924	0.0921462	-0.525132	0.0104896	0.694896
Q3TRR0	Map9	Microtubule-associated protein 9	4	-1.69233	-1.09438	0.166258	0.646633	0.337528	0.676835	0.959453	1.60477	0.105523	-1.36183	0.0248444	0.389087
Q3TUH1	Tamm41	Phosphatidate cytidylyltransferase, mitochondrial	5	-1.0039	-1.26314	-0.535041	1.50704	0.858383	0.15891	0.277749	1.9931	0.0908259	-0.443336	0.0101603	0.735432
Q3TW96	Uap1l1	UDP-N-acetylhexosamine pyrophosphorylase-like protein 1	8	1.5852	0.341617	0.992109	-0.599928	-1.10289	-0.795709	-0.420394	2.35379	0.0825352	1.19242	0.00442798	2.28535
Q3TWI9	Tmem63b	CSC1-like protein 2	5	-1.53645	-0.180727	-1.18698	0.90431	0.835505	0.627135	0.537209	2.30066	0.0819	-0.857686	0.0050043	0.551837
Q3TYD4	Arsg	Arylsulfatase G	2	1.52355	0.534841	0.38145	-0.271297	0.140785	-1.64828	-0.661043	1.32749	0.132317	1.81533	0.0470444	3.51939
Q3TZZ7	Esyt2	Extended synaptotagmin-2	7	-1.25044	-1.30569	-0.440663	0.340355	0.847966	1.08754	0.720941	2.68998	0.0777971	-0.706268	0.00204183	0.612904
Q3U0S6	Rasip1	Ras-interacting protein 1	2	1.64193	0.357447	0.686797	0.0356374	-1.02142	-1.17758	-0.522808	1.72871	0.0996732	1.60501	0.0186764	3.04197
Q3U186	Rars2	Probable arginine--tRNA ligase, mitochondrial	6	-0.48234	-1.62139	-0.428986	1.50134	0.377331	0.741832	-0.0877918	1.46027	0.119981	-0.586009	0.0346519	0.666183
Q3U214	Mast3	Microtubule-associated serine/threonine-protein kinase 3	13	-2.01797	-0.522397	0.0759043	0.67116	0.802874	0.67357	0.316854	1.36096	0.130651	-0.851747	0.0435554	0.554113
Q3U5Q7	Cmpk2	UMP-CMP kinase 2, mitochondrial	22	1.05073	0.223487	1.47673	-0.770946	-0.715748	-1.24835	-0.0159082	1.86791	0.0969896	0.997472	0.0135547	1.9965
Q3UDP0	Wdr41	WD repeat-containing protein 41	2	1.64719	1.00478	-0.213449	-0.0736823	-0.509677	-0.577145	-1.27802	1.32573	0.132312	0.52342	0.0472353	1.43736
Q3UFK8	Frmd8	FERM domain-containing protein 8	5	1.37247	0.303444	1.27281	-0.493824	-1.12605	-0.73307	-0.595778	2.47007	0.0831193	1.15212	0.00338786	2.22241
Q3UFQ8	Carmil3	Capping protein, Arp2/3 and myosin-I linker protein 3	3	-1.78891	-0.050912	-0.883618	0.998567	0.439749	0.634543	0.650583	1.80644	0.0987636	-1.07084	0.0156157	0.476043
Q3UH66	Wnk2	Serine/threonine-protein kinase WNK2	3	-1.77174	0.0405963	-0.961397	0.756297	0.919478	0.48974	0.527021	1.74156	0.099752	-0.757904	0.0181319	0.591355
Q3UH93	Plxnd1	Plexin-D1	8	-1.78329	-0.355276	-0.341176	1.3076	-0.0989779	0.793297	0.477819	1.38233	0.128738	-1.29224	0.0414637	0.408316
Q3UHB8	Ccdc177	Coiled-coil domain-containing protein 177	12	-1.7366	-0.562223	-0.63964	0.84708	0.840531	0.787662	0.463188	2.42855	0.0798347	-1.35728	0.00372776	0.390316
Q3UHE1	Pitpnm3	Membrane-associated phosphatidylinositol transfer protein 3	9	-1.25265	0.295996	-1.56209	1.10521	0.573069	0.416215	0.424254	1.43911	0.123111	-0.586178	0.036382	0.666105
Q3UHF7	Hivep2	Transcription factor HIVEP2	6	-2.03829	-0.189426	-0.334014	0.518935	0.83301	0.566479	0.643302	1.50576	0.115413	-1.67888	0.0312065	0.312324
Q3UIA2	Arhgap17	Rho GTPase-activating protein 17	7	1.29471	0.0357665	1.20616	-1.45064	-0.688113	-0.523458	0.125576	1.4663	0.119816	1.0505	0.0341744	2.07125
Q3ULW8	Parp3	Protein mono-ADP-ribosyltransferase PARP3	7	1.1703	0.542557	0.994929	-1.2361	-0.759163	-1.05913	0.3466	1.77305	0.0991017	3.0936	0.0168635	8.53622
Q3UMG5	Lrch2	Leucine-rich repeat and calponin homology domain-containing protein 2	3	-1.7168	-0.452271	-0.693464	0.850472	1.11274	0.474649	0.424676	2.16403	0.0914774	-0.739134	0.00685435	0.599099
Q3UMR5	Mcu	Calcium uniporter protein, mitochondrial	7	-1.37052	-1.33416	0.103535	0.626639	1.18045	0.735832	0.0582178	1.57111	0.108722	-1.00346	0.0268468	0.498804
Q3UNZ8	Cryzl2	Quinone oxidoreductase-like protein 2	5	1.5769	0.0938104	1.19436	-0.806132	-0.786119	-0.646811	-0.626009	2.17185	0.0926598	1.38294	0.00673208	2.608
Q3UQ44	Iqgap2	Ras GTPase-activating-like protein IQGAP2	45	-2.04203	-0.446542	0.00970553	0.559874	0.769887	0.395364	0.753741	1.38109	0.128495	-1.37149	0.041582	0.386491
Q3UQ84	Tars2	Threonine--tRNA ligase, mitochondrial	11	-0.682527	-1.23049	-1.07999	0.799857	1.13159	0.960866	0.100699	2.67088	0.07488	-0.658018	0.00213362	0.633749
Q3UVX5	Grm5	Metabotropic glutamate receptor 5	25	-1.96146	-0.211994	-0.508164	0.793647	0.71441	0.688279	0.485286	1.71961	0.100236	-1.15779	0.0190718	0.448198
Q3UX10	Tubal3	Tubulin alpha chain-like 3	2	1.35994	1.23838	0.0809926	-1.08033	-0.115238	-0.336121	-1.14762	1.71503	0.100595	0.914644	0.019274	1.8851
Q3UYH7	Grk3	G protein-coupled receptor kinase 3	5	-1.92552	-0.0680896	-0.485488	0.990451	0.657261	0.79874	0.0326446	1.38142	0.128671	-0.541213	0.0415507	0.687193
Q3V0K9	Pls1	Plastin-1	18	1.80926	0.0180782	0.731809	-0.638548	-0.818893	-0.0481017	-1.0536	1.50162	0.115378	1.14393	0.0315051	2.20982
Q3V1U8	Elmod1	ELMO domain-containing protein 1	7	-1.73791	-0.578908	-0.511678	0.99395	0.79897	0.84962	0.185954	2.06431	0.0903874	-0.664236	0.00862365	0.631023
Q3V3Q7	Pacs2	Phosphofurin acidic cluster sorting protein 2	12	1.73616	0.048646	0.74799	-0.571436	-0.798111	0.0443975	-1.20764	1.4604	0.120061	0.488571	0.0346418	1.40305
Q4ACU6	Shank3	SH3 and multiple ankyrin repeat domains protein 3	3	-1.66157	-0.654788	-0.471759	0.87672	0.904492	0.00635812	1.00055	1.95735	0.0923785	-0.529863	0.0110318	0.69262
Q4LDD4	Arap1	Arf-GAP with Rho-GAP domain, ANK repeat and PH domain-containing protein 1	5	1.40936	-0.0977063	1.40584	-0.502418	-0.88157	-0.900278	-0.433227	1.79362	0.0990599	1.12526	0.0160835	2.1814
Q4PJX1	Odr4	Protein odr-4 homolog	2	0.878001	1.42134	0.28578	-1.61421	0.0470732	-0.484341	-0.533644	1.54402	0.110172	1.32204	0.0285747	2.50019
Q4QQM4	Trp53i11	Tumor protein p53-inducible protein 11	4	-0.422478	-0.929706	-1.54305	0.436315	1.31602	0.551801	0.591092	2.2698	0.0853174	-0.758405	0.0053728	0.59115
Q4V9Z5-2	Sez6l2	Isoform 2 of Seizure 6-like protein 2	2	-1.54527	-0.689067	-0.423348	1.23613	1.15233	0.316256	-0.0470307	1.67309	0.102687	-0.52519	0.0212283	0.694868
Q4VAA7	Snx33	Sorting nexin-33	2	1.23066	0.854046	0.704675	-0.77106	-1.37392	-0.855921	0.211519	1.96053	0.0921529	1.54521	0.0109514	2.91847
Q505D7	Opa3	Optic atrophy 3 protein homolog	3	-1.11377	-1.09136	-0.399074	1.17527	1.02334	0.873039	-0.467449	1.57637	0.107542	-0.408955	0.0265235	0.753169
Q52KF3	Spire1	Protein spire homolog 1	8	-1.89947	0.176456	-0.721651	0.40947	0.638682	1.07866	0.317855	1.33396	0.131609	-0.62273	0.0463493	0.649441
Q5DTN8	Jakmip3	Janus kinase and microtubule-interacting protein 3	3	-1.69542	-0.757254	-0.396654	0.262585	0.805189	1.10356	0.677985	2.12417	0.0931982	-0.515704	0.00751336	0.699452
Q5GH67	Xkr4	XK-related protein 4	5	-0.754233	-0.929459	-1.33718	0.74611	0.630293	1.3086	0.335873	2.82017	0.0702545	-1.04893	0.00151295	0.483326
Q5HZI2	C2cd4c	C2 calcium-dependent domain-containing protein 4C	11	-1.76338	-0.357558	-0.724468	1.03731	0.527829	0.818518	0.461753	2.11264	0.0924107	-1.46848	0.00771546	0.361362
Q5HZI9	Slc25a51	Mitochondrial nicotinamide adenine dinucleotide transporter SLC25A51	9	-1.12424	-1.02464	-0.772447	0.896479	0.862341	1.23948	-0.0769706	2.3627	0.0839708	-0.669023	0.00433812	0.628932
Q5KU39	Vps41	Vacuolar protein sorting-associated protein 41 homolog	11	0.752847	1.32662	0.517262	-1.6941	0.117435	-0.480602	-0.539459	1.56357	0.108652	0.516205	0.0273171	1.43019
Q5PR73	Diras2	GTP-binding protein Di-Ras2	11	-1.6606	-0.567996	-0.44243	0.98835	0.933829	0.919755	-0.170902	1.69876	0.101184	-0.705827	0.0200097	0.613091
Q5RJI5	Brsk1	Serine/threonine-protein kinase BRSK1	17	-2.05475	-0.14377	-0.312684	0.843855	0.612691	0.616596	0.43806	1.42787	0.123974	-0.915875	0.0373363	0.530022
Q5SQM0	Eml6	Echinoderm microtubule-associated protein-like 6	2	-0.766544	-0.092116	-1.86048	0.899084	0.474844	0.716927	0.628282	1.79715	0.0992825	-2.08666	0.0159534	0.235425
Q5SSH7	Zzef1	Zinc finger ZZ-type and EF-hand domain-containing protein 1	20	-1.94455	0.190034	-0.697995	0.6979	0.266151	0.622215	0.866242	1.34457	0.131441	-0.514205	0.0452305	0.700179
Q5SU73	Coil	Coilin	2	-1.0317	0.0532551	-1.62943	0.904475	0.0505839	1.03991	0.612905	1.58272	0.107017	-0.549631	0.0261383	0.683195
Q5SUC9	Sco1	Protein SCO1 homolog, mitochondrial	2	-0.149162	-1.93205	-0.53797	0.791749	0.790226	0.806977	0.230225	1.60252	0.105868	-0.78982	0.0249738	0.578416
Q5U458	Dnajc11	DnaJ homolog subfamily C member 11	22	-0.940535	-1.45261	-0.325377	1.01203	0.94033	0.973632	-0.207469	1.79584	0.0990379	-0.548249	0.0160016	0.68385
Q5U4C1	Gprasp1	G-protein coupled receptor-associated sorting protein 1	5	-1.38449	-0.953367	-0.111333	1.36644	-0.174837	1.11532	0.142268	1.34006	0.131966	-0.593335	0.0457023	0.662809
Q5XJV6	Lmtk3	Serine/threonine-protein kinase LMTK3	25	-2.02799	0.0242105	-0.500054	0.721103	0.433146	0.579005	0.770574	1.417	0.124403	-0.974365	0.0382822	0.508964
Q60610	Tiam1	Rho guanine nucleotide exchange factor TIAM1	8	-1.28497	-0.586467	-0.812833	1.38801	-0.268619	1.02847	0.536401	1.72488	0.100031	-0.720287	0.0188415	0.606977
Q60648	Gm2a	Ganglioside GM2 activator	7	1.92017	0.518752	0.305507	-0.760116	-0.791425	-0.464408	-0.728484	1.85301	0.0976642	0.956331	0.014028	1.94037
Q60673	Ptprn	Receptor-type tyrosine-protein phosphatase-like N	15	0.139271	-0.759952	-1.84097	1.17137	0.460717	0.20811	0.621453	1.35709	0.131173	-0.447187	0.0439453	0.733472
Q60710	Samhd1	Deoxynucleoside triphosphate triphosphohydrolase SAMHD1	2	0.882543	0.305734	1.42489	-0.935922	-1.36283	-0.553852	0.239442	1.59193	0.105361	1.40053	0.0255898	2.63999
Q60770	Stxbp3	Syntaxin-binding protein 3	4	1.87571	-0.148881	0.83623	-0.577508	-0.725886	-0.399142	-0.860527	1.5079	0.115643	0.862165	0.0310526	1.81776
Q60780	Gas7	Growth arrest-specific protein 7	3	-1.69624	-0.177944	-1.0023	0.718603	0.823211	0.69721	0.637453	2.20781	0.0924153	-1.52822	0.00619705	0.346705
Q60790	Rasa3	Ras GTPase-activating protein 3	26	1.75811	0.0536751	0.794018	-0.741652	-0.00918854	-0.97799	-0.876977	1.57914	0.107149	0.398849	0.0263548	1.31846
Q60829	Ppp1r1b	Protein phosphatase 1 regulatory subunit 1B	2	1.60269	0.702676	0.372903	-0.176676	-0.201625	-1.35217	-0.9478	1.71297	0.1	0.609213	0.0193656	1.52543
Q60841	Reln	Reelin	2	0.146634	-1.29359	-1.45199	1.02989	0.680562	0.817281	0.071218	1.56735	0.109089	-1.11397	0.0270799	0.462021
Q60854	Serpinb6	Serpin B6	16	1.97742	-0.0510418	0.609577	-0.805941	-0.767927	-0.563376	-0.398712	1.46525	0.119679	0.488239	0.0342567	1.40273
Q60872	Eif1a	Eukaryotic translation initiation factor 1A	2	0.777542	0.91504	1.34247	-0.440769	-0.923684	-1.23089	-0.439703	2.90508	0.0718261	0.785967	0.00124428	1.72425
Q60936	Coq8a	Atypical kinase COQ8A, mitochondrial	6	-1.86763	-0.693026	-0.0152886	0.526523	1.09802	0.694787	0.256613	1.52883	0.111561	-0.588924	0.0295918	0.664839
Q60963	Pla2g7	Platelet-activating factor acetylhydrolase	11	1.11514	0.693869	1.3165	-0.613389	-0.689638	-1.03221	-0.790274	3.70823	0.0604444	0.901994	0.000195783	1.86865
Q60967	Papss1	Bifunctional 3'-phosphoadenosine 5'-phosphosulfate synthase 1	12	1.58352	0.16757	0.9528	-0.702459	-1.26802	-0.671899	-0.0615213	1.76492	0.0993711	0.486618	0.0171823	1.40116
Q61016	Gng7	Guanine nucleotide-binding protein G(I)/G(S)/G(O) subunit gamma-7	5	-1.51494	-0.517543	-0.925251	0.996805	1.02582	0.688763	0.246349	2.50794	0.0791538	-0.87891	0.00310498	0.543778
Q61024	Asns	Asparagine synthetase [glutamine-hydrolyzing]	4	0.617408	0.901097	1.03804	0.195347	-1.38238	-1.33375	-0.0357649	1.49748	0.11607	0.596159	0.0318068	1.51169
Q61166	Mapre1	Microtubule-associated protein RP/EB family member 1	14	0.917036	0.566851	1.55704	-0.791273	-0.930622	-0.819605	-0.499427	2.94238	0.0760976	0.423884	0.00114188	1.34153
Q61207	Psap	Prosaposin	21	1.70656	0.757537	0.448473	-0.472036	-1.07265	-0.640939	-0.726946	2.33061	0.0828108	0.951836	0.00467082	1.93433
Q61233	Lcp1	Plastin-2	28	1.31461	0.218449	1.05777	-0.90343	-1.04163	-1.0284	0.382639	1.55358	0.109253	1.74142	0.0279523	3.34364
Q61249	Igbp1	Immunoglobulin-binding protein 1	9	1.56717	0.107523	1.14244	-0.861083	-0.277499	-0.838121	-0.840432	2.03307	0.0904797	0.428004	0.00926679	1.34537
Q61290	Cacna1e	Voltage-dependent R-type calcium channel subunit alpha-1E	23	-2.0664	0.023448	-0.434819	0.621644	0.656541	0.640781	0.55881	1.37956	0.128542	-1.15151	0.0417296	0.450154
Q61423	Kcna4	Potassium voltage-gated channel subfamily A member 4	4	-1.12227	-0.585368	-1.23643	1.45343	0.418538	0.594246	0.477844	2.451	0.0806261	-0.904429	0.00353993	0.534244
Q61599	Arhgdib	Rho GDP-dissociation inhibitor 2	10	1.34741	0.0288604	1.13302	-1.20898	-0.888474	-0.737004	0.325167	1.42504	0.123961	1.21013	0.0375805	2.31358
Q61739	Itga6	Integrin alpha-6	21	1.78903	0.131081	0.586579	-0.961528	-0.887247	-0.833911	0.176	1.4212	0.123732	1.00766	0.0379141	2.01064
Q61768	Kif5b	Kinesin-1 heavy chain	40	1.48237	0.667892	0.930901	-0.611485	-1.05535	-0.7394	-0.674928	3.24036	0.0825455	0.584394	0.00057496	1.49941
Q61790	Lag3	Lymphocyte activation gene 3 protein	13	0.746735	0.685733	1.21278	-0.767207	-1.63389	-0.448673	0.204516	1.64975	0.104377	3.09155	0.0224003	8.52411
Q62084	Ppp1r14b	Protein phosphatase 1 regulatory subunit 14B	2	1.05293	0.755848	1.02714	-0.428743	-0.0119376	-1.52356	-0.871681	2.08524	0.0890164	0.514493	0.0082178	1.42849
Q62179	Sema4b	Semaphorin-4B	4	-0.418843	-1.02428	-1.25493	0.725306	1.25297	1.0101	-0.290322	1.75283	0.100696	-0.535399	0.0176673	0.689968
Q62188	Dpysl3	Dihydropyrimidinase-related protein 3	24	0.613837	1.33409	1.10604	-0.529872	-0.862176	-0.50308	-1.15883	3.03008	0.0711111	0.764787	0.000933072	1.69912
Q62192	Cd180	CD180 antigen	4	1.43979	0.342034	0.999535	-1.37348	-0.579161	-0.764854	-0.0638566	1.94048	0.091747	1.8636	0.0114688	3.63915
Q62245	Sos1	Son of sevenless homolog 1	5	-1.12415	-0.991439	-0.90378	1.1191	0.377679	0.324051	1.19854	2.81154	0.0701429	-0.492405	0.00154334	0.710839
Q62276	Med22	Mediator of RNA polymerase II transcription subunit 22	2	1.43842	-0.0344611	1.08896	-0.606636	0.242074	-1.22603	-0.902327	1.40114	0.126356	0.712775	0.0397064	1.63895
Q62283	Tspan7	Tetraspanin-7	4	-1.40501	-0.248873	-1.14069	1.15187	0.804452	0.829947	0.00831138	1.97373	0.0917003	-0.825686	0.0106235	0.564214
Q62383	Supt6h	Transcription elongation factor SPT6	10	0.934049	1.21374	0.844514	-0.293826	-1.25472	-1.06708	-0.376678	2.66734	0.0745263	0.492691	0.00215109	1.40707
Q62393-3	Tpd52	Isoform 3 of Tumor protein D52	2	-1.81727	-0.680474	0.0502977	1.13112	0.676986	-0.0610117	0.700355	1.33771	0.131361	-0.570231	0.0459506	0.673509
Q62415	Ppp1r13b	Apoptosis-stimulating of p53 protein 1	10	-1.32998	-0.572363	-1.04628	0.372236	1.20904	0.313749	1.0536	2.46966	0.0823636	-0.428495	0.0033911	0.743037
Q62422	Ostf1	Osteoclast-stimulating factor 1	7	1.45927	0.682766	0.828109	-0.998942	-0.415276	-1.18893	-0.366999	2.56244	0.0783111	1.11265	0.00273877	2.16242
Q62426	Cstb	Cystatin-B	8	1.54892	0.321935	1.08901	-0.697089	-0.739134	-1.00497	-0.518674	2.51711	0.0812	0.823779	0.00304008	1.77004
Q62433	Ndrg1	Protein NDRG1	9	1.94787	-0.122566	0.596387	-0.539049	-0.585949	-0.223791	-1.0729	1.30354	0.13601	1.15979	0.0497115	2.23425
Q62465	Vat1	Synaptic vesicle membrane protein VAT-1 homolog	17	2.06372	-0.0105289	0.422182	-0.654188	-0.691637	-0.660752	-0.468801	1.37618	0.129044	0.976512	0.0420552	1.9677
Q64096	Mcf2l	Guanine nucleotide exchange factor DBS	8	-1.79185	-0.0229658	-0.874464	0.616933	0.953238	0.326571	0.792543	1.73497	0.0995661	-0.83452	0.0184091	0.560769
Q64112	Ifit2	Interferon-induced protein with tetratricopeptide repeats 2	5	0.891808	0.0154527	1.54681	-1.18807	-0.730107	-0.869466	0.333568	1.3467	0.131378	2.70885	0.0450089	6.53801
Q64314	Cd34	Hematopoietic progenitor cell antigen CD34	3	-1.76315	0.0905597	-0.995231	0.453714	0.904322	0.579999	0.729781	1.69251	0.102147	-0.535953	0.0202995	0.689703
Q64339	Isg15	Ubiquitin-like protein ISG15	3	0.732357	0.644511	1.24075	-0.923342	-0.981954	-1.20419	0.491872	1.59975	0.105428	3.05853	0.025133	8.33125
Q64345	Ifit3	Interferon-induced protein with tetratricopeptide repeats 3	28	0.690355	0.682137	1.33551	-0.751354	-0.733151	-1.45555	0.232057	1.7735	0.0991677	2.65094	0.0168463	6.28076
Q64514-2	Tpp2	Isoform Short of Tripeptidyl-peptidase 2	2	-1.9272	-0.470335	-0.32654	0.596657	0.872033	0.463948	0.791436	1.80781	0.0987945	-0.588284	0.0155665	0.665134
Q64520-2	Guk1	Isoform 2 of Guanylate kinase	2	-0.973836	-0.0304646	-1.47676	0.74813	0.234055	-0.00291783	1.5018	1.3842	0.128823	-0.513768	0.0412854	0.700391
Q64674	Srm	Spermidine synthase	12	1.64622	0.0995901	0.937734	-0.663271	-1.05733	-0.916898	-0.0460394	1.72344	0.100116	0.434698	0.0189045	1.35163
Q66L44	Cbarp	Voltage-dependent calcium channel beta subunit-associated regulatory protein	7	-0.662977	-1.01495	-1.24885	0.401118	1.23046	1.12562	0.169578	2.38321	0.0817481	-0.745058	0.00413803	0.596644
Q68ED2	Grm7	Metabotropic glutamate receptor 7	15	-1.96853	-0.296311	-0.376307	0.594802	0.940361	0.704318	0.401669	1.64217	0.10471	-0.952828	0.0227944	0.516619
Q68FD9	Kiaa1549	UPF0606 protein KIAA1549	19	-2.07853	0.0204539	-0.391065	0.613372	0.718335	0.628719	0.488716	1.34	0.131884	-1.24601	0.0457087	0.421611
Q68FE2	Atg9a	Autophagy-related protein 9A	7	-1.92717	0.00702618	-0.600356	0.842288	0.85613	0.680509	0.141572	1.44174	0.122548	-0.562099	0.0361624	0.677316
Q68FM6	Elfn2	Protein phosphatase 1 regulatory subunit 29	20	-1.69623	-0.670879	-0.601228	0.759153	1.00214	0.570462	0.636576	2.5543	0.0751667	-1.16417	0.00279064	0.446222
Q69ZF3	Gba2	Non-lysosomal glucosylceramidase	16	-1.49102	0.100458	-1.28275	1.08472	0.727836	0.579572	0.281186	1.70321	0.100539	-0.468299	0.0198057	0.722816
Q69ZP3	Pnkd	Probable hydrolase PNKD	5	-1.5223	-0.468906	-1.00252	1.03512	0.802247	0.770584	0.385775	2.67445	0.0751351	-1.33868	0.00211616	0.395382
Q69ZX8	Ablim3	Actin-binding LIM protein 3	6	-1.88834	-0.398813	-0.294017	0.517069	1.24899	0.52826	0.286858	1.53746	0.110706	-0.57445	0.0290098	0.671542
Q69ZZ6	Tmcc1	Transmembrane and coiled-coil domains protein 1	5	-1.31491	-0.924991	-0.581176	0.638629	1.53335	0.556899	0.0922008	2.0438	0.0908226	-0.525946	0.00904059	0.694504
Q6DFV3	Arhgap21	Rho GTPase-activating protein 21	29	-2.00276	-0.267522	-0.275365	0.930449	0.502537	0.784666	0.327995	1.48029	0.118218	-0.622372	0.0330911	0.649602
Q6DIC0	Smarca2	Probable global transcription activator SNF2L2	10	-1.78238	-0.224346	-0.580734	0.687997	-0.0481715	0.796025	1.15161	1.54794	0.109892	-0.727534	0.0283181	0.603935
Q6GQS1	Slc25a23	Mitochondrial adenyl nucleotide antiporter SLC25A23	13	-1.74043	-0.865023	-0.127315	0.978518	0.817417	0.734798	0.202039	1.82687	0.0978389	-1.18568	0.014898	0.439619
Q6NS60	Fbxo41	F-box only protein 41	23	-2.00429	-0.105513	-0.496673	0.73368	0.72791	0.545212	0.599674	1.58029	0.107119	-0.966402	0.0262848	0.511781
Q6NS82	Retreg2	Reticulophagy regulator 2	2	1.20305	1.28944	0.241881	-0.92053	-0.497616	0.00154177	-1.31777	1.83042	0.0982871	0.418227	0.0147769	1.33628
Q6NSR8	Npepl1	Probable aminopeptidase NPEPL1	7	1.94178	0.156417	0.3514	-0.654985	-1.21854	-0.258394	-0.317675	1.34062	0.131902	0.988294	0.0456437	1.98384
Q6NXK7	Dpp10	Inactive dipeptidyl peptidase 10	20	-0.406644	-0.567098	-1.68522	1.38851	0.536973	0.673166	0.0603152	1.67551	0.102779	-0.44416	0.0211099	0.735012
Q6NZN0	Rbm26	RNA-binding protein 26	6	-1.94579	-0.423056	-0.203238	0.490535	0.819556	0.253484	1.0085	1.52251	0.112362	-0.555521	0.0300257	0.680411
Q6P5E8	Dgkq	Diacylglycerol kinase theta	16	-1.74541	-0.227505	-0.866602	0.793078	0.531785	0.542924	0.971729	2.09555	0.0916395	-0.450046	0.00802513	0.73202
Q6P5G6	Ubxn7	UBX domain-containing protein 7	3	-1.10925	-0.904635	-0.89976	-0.0564112	1.16586	0.626721	1.17748	2.33448	0.0833379	-0.383131	0.00462934	0.766772
Q6P8J2	Sat2	Thialysine N-epsilon-acetyltransferase	2	1.5258	0.224649	1.08633	-0.528292	-0.310903	-1.18643	-0.81116	2.08771	0.0895934	1.40749	0.00817126	2.65275
Q6P9K9	Nrxn3	Neurexin-3	2	-1.8963	-0.604311	-0.182026	0.665561	0.922541	0.784625	0.309908	1.72162	0.100485	-0.860277	0.0189835	0.550847
Q6PB93	Galnt2	Polypeptide N-acetylgalactosaminyltransferase 2	4	-0.0336966	1.47827	1.14859	-1.19659	-0.944901	-0.409749	-0.041922	1.55753	0.109023	0.47814	0.0276995	1.39295
Q6PCN3	Ttbk1	Tau-tubulin kinase 1	6	-2.04155	-0.133363	-0.365388	0.686013	0.638011	0.786235	0.430043	1.47197	0.118927	-1.09864	0.0337312	0.466956
Q6PD26	Pigs	GPI transamidase component PIG-S	7	-0.661822	-1.91922	0.111443	0.740667	0.765879	0.847096	0.115954	1.36809	0.12921	-0.419082	0.0428459	0.7479
Q6PD28	Ppp2r5b	Serine/threonine-protein phosphatase 2A 56 kDa regulatory subunit beta isoform	7	-1.96502	-0.0262301	-0.445323	1.083	0.308657	0.773093	0.271823	1.32313	0.131885	-0.440264	0.047519	0.737
Q6PDQ2	Chd4	Chromodomain-helicase-DNA-binding protein 4	15	-1.22742	-1.39041	-0.0423836	0.76211	0.02396	0.604815	1.26933	1.67791	0.102757	-0.490294	0.0209937	0.71188
Q6PGC1	Dhx29	ATP-dependent RNA helicase DHX29	6	-0.931794	-1.18087	-0.888374	0.256102	0.453519	0.985171	1.30624	2.71177	0.0754545	-0.808793	0.00194193	0.570859
Q6PGE7	Slc6a7	Sodium-dependent proline transporter	7	-1.71582	-0.531857	-0.695838	0.49542	0.928352	0.875666	0.644076	2.44879	0.079931	-0.912713	0.00355806	0.531185
Q6PGH2	Jpt2	Jupiter microtubule associated homolog 2	4	1.10926	0.545852	1.04177	-0.315064	-1.67151	-0.702158	-0.00815213	1.75044	0.100542	2.18682	0.017765	4.55299
Q6PHN9	Rab35	Ras-related protein Rab-35	10	-1.93351	-0.561255	-0.223885	0.820948	0.701046	0.68496	0.511692	1.79609	0.0990268	-0.491305	0.0159921	0.711381
Q6PIU9		Uncharacterized protein FLJ45252 homolog	6	1.7359	0.12702	0.879687	-0.707358	-0.391152	-1.13173	-0.512369	1.84886	0.0981393	0.704305	0.0141625	1.62936
Q6RI63	Fam120b	Constitutive coactivator of peroxisome proliferator-activated receptor gamma	2	-0.650628	0.149428	-1.98509	0.724687	0.577119	0.756607	0.427878	1.39164	0.127817	-0.613577	0.0405848	0.653574
Q6VNS1	Ntrk3	NT-3 growth factor receptor	3	-2.0234	-0.318399	-0.230175	0.6779	0.874282	0.448231	0.571556	1.52233	0.112279	-1.47532	0.030038	0.359653
Q6ZPE2	Sbf1	Myotubularin-related protein 5	51	-2.04115	-0.427942	0.0241931	0.876942	0.440793	0.723916	0.403247	1.33427	0.13162	-0.921502	0.0463154	0.527959
Q6ZPR5	Smpd4	Sphingomyelin phosphodiesterase 4	2	-0.663633	-1.76752	-0.0119674	-0.181666	0.632804	0.901383	1.0906	1.33188	0.131699	-1.30332	0.0465714	0.405194
Q6ZPZ3	Zc3h4	Zinc finger CCCH domain-containing protein 4	5	-1.45486	-0.187056	-0.890452	0.260098	0.146947	0.467792	1.65753	1.45975	0.119856	-0.466848	0.0346938	0.723544
Q6ZQ29-2	Taok2	Isoform 2 of Serine/threonine-protein kinase TAO2	5	-1.91095	-0.487793	-0.38221	0.776142	0.743538	0.713106	0.548165	1.93949	0.0911976	-0.852552	0.0114951	0.553804
Q6ZQ58	Larp1	La-related protein 1	15	-1.91697	-0.560372	0.0271083	1.0025	0.626407	0.782011	0.0393149	1.34148	0.132034	-0.436233	0.0455534	0.739062
Q76LS9	Mindy1	Ubiquitin carboxyl-terminal hydrolase MINDY-1	5	1.93894	-0.0241371	0.54206	-1.06018	-0.289052	-0.303648	-0.803977	1.3505	0.131189	0.627129	0.0446167	1.54449
Q78TU8	Fam107a	Actin-associated protein FAM107A	4	0.799837	0.651229	1.31573	-0.422232	-0.0267076	-0.74674	-1.57112	1.90509	0.094273	0.691461	0.0124427	1.61492
Q791T5	Mtch1	Mitochondrial carrier homolog 1	11	-0.699099	-1.31397	-0.861445	1.21596	0.609191	1.09142	-0.0420628	2.20153	0.0914839	-0.661138	0.00628733	0.632379
Q791V5	Mtch2	Mitochondrial carrier homolog 2	13	-1.17409	-1.41445	-0.0513323	1.1626	0.671653	0.898262	-0.0926363	1.63983	0.104194	-0.479254	0.0229178	0.717349
Q7M750	Opalin	Opalin	3	1.51176	0.00668863	1.04447	-1.00017	-0.14789	-0.159487	-1.25537	1.50767	0.115455	0.7388	0.0310689	1.66879
Q7TMS5	Abcg2	Broad substrate specificity ATP-binding cassette transporter ABCG2	7	-1.10602	-1.3055	-0.36854	1.23593	1.07693	0.498307	-0.0311043	1.93728	0.0907257	-0.433458	0.0115536	0.740485
Q7TN98	Cpeb4	Cytoplasmic polyadenylation element-binding protein 4	2	1.27154	1.29109	0.0226891	0.0338347	-0.725794	-1.39134	-0.502018	1.54435	0.110258	0.769594	0.0285532	1.70479
Q7TNS2	Micos10	MICOS complex subunit Mic10	3	-1.29041	-1.09485	-0.434027	0.802297	0.8282	1.26951	-0.0807237	2.03891	0.0905618	-0.596944	0.00914298	0.661153
Q7TPD3	Robo2	Roundabout homolog 2	3	-1.56374	-0.428748	-0.557828	1.18236	1.2819	-0.0428785	0.128937	1.48762	0.11733	-0.549085	0.032537	0.683453
Q7TPH6	Mycbp2	E3 ubiquitin-protein ligase MYCBP2	12	-1.83909	-0.370519	-0.506909	1.05611	0.618768	0.82311	0.218525	1.79153	0.0989339	-0.85231	0.016161	0.553897
Q7TQ95	Lnpk	Endoplasmic reticulum junction formation protein lunapark	10	-1.72777	-0.27512	-0.574004	0.741021	0.853522	1.14291	-0.160553	1.5304	0.111418	-0.530516	0.0294849	0.692307
Q7TSC1	Prrc2a	Protein PRRC2A	17	-1.71507	-0.664886	-0.610297	0.670049	0.755104	0.788959	0.776141	2.6572	0.0753846	-1.06127	0.00220192	0.479209
Q7TSY6	Celf4	CUGBP Elav-like family member 4	3	-1.95026	-0.0173329	-0.518395	1.00038	0.742335	0.148677	0.594592	1.3912	0.127846	-0.869845	0.0406257	0.547206
Q80T41	Gabbr2	Gamma-aminobutyric acid type B receptor subunit 2	19	-1.74046	-0.490151	-0.700527	0.919955	0.842471	0.603992	0.564725	2.39992	0.0829687	-0.885954	0.00398179	0.54113
Q80TF3	Pcdh19	Protocadherin-19	5	-1.69874	-0.511005	-0.760178	0.763623	0.827105	0.858395	0.520797	2.56141	0.0778022	-1.46169	0.00274527	0.363068
Q80TH2	Erbin	Erbin	26	1.67863	0.0984625	0.968768	-1.14724	-0.706489	-0.547986	-0.344145	1.85624	0.0972828	1.19619	0.0139237	2.29134
Q80TJ1	Cadps	Calcium-dependent secretion activator 1	3	-1.90872	0.170837	-0.80135	0.453267	0.711412	0.566501	0.808054	1.47032	0.118983	-0.759119	0.0338598	0.590857
Q80TL1	Adcy2	Adenylate cyclase type 2	7	-1.91477	-0.275775	-0.525603	0.820043	0.431419	0.890629	0.574055	1.79074	0.0989714	-0.835118	0.0161905	0.560537
Q80TL4	Phf24	PHD finger protein 24	4	-1.78848	-0.293127	-0.65922	1.00773	0.941622	0.576653	0.214828	1.84485	0.0986733	-1.0925	0.0142937	0.468947
Q80U23	Snph	Syntaphilin	4	-1.20464	-1.0985	-0.838617	0.727006	1.09243	0.807206	0.515107	3.94797	0.064	-0.58183	0.000112727	0.668116
Q80U49	Cep170b	Centrosomal protein of 170 kDa protein B	33	-1.9945	-0.0062201	-0.526774	0.902543	0.5242	0.707315	0.393433	1.45231	0.120443	-0.709671	0.0352933	0.61146
Q80U63	Mfn2	Mitofusin-2	5	-1.94806	-0.158993	-0.557258	0.582584	0.866542	0.750111	0.465071	1.68575	0.102662	-0.554653	0.0206184	0.680821
Q80UP3	Dgkz	Diacylglycerol kinase zeta	18	-2.08981	-0.14165	-0.192395	0.462067	0.797252	0.426683	0.737855	1.30637	0.135565	-0.8672	0.0493887	0.54821
Q80UP5	Ankrd13a	Ankyrin repeat domain-containing protein 13A	11	1.89485	-0.127754	0.788413	-0.33928	-0.838771	-0.734933	-0.642528	1.49583	0.11598	0.990521	0.0319276	1.9869
Q80V26	Bpnt2	Golgi-resident adenosine 3',5'-bisphosphate 3'-phosphatase	2	1.17823	0.603137	0.958383	0.173192	-0.776133	-0.613345	-1.52346	1.84242	0.0978725	0.619787	0.0143739	1.53665
Q80VP0	Tecpr1	Tectonin beta-propeller repeat-containing protein 1	3	-1.39482	-0.771973	-0.854781	0.991671	1.16857	0.367494	0.493832	2.8242	0.0715556	-0.740727	0.00149901	0.598438
Q80W04	Tmcc2	Transmembrane and coiled-coil domains protein 2	6	-1.68189	-0.599075	-0.479789	1.05192	0.700569	0.992247	0.0160236	1.89076	0.0951892	-0.743461	0.0128599	0.597305
Q80WT0	Jph4	Junctophilin-4	2	-0.83894	-0.174684	-1.60509	-0.127349	1.21775	0.658469	0.869847	1.6017	0.105618	-0.693812	0.0250207	0.618218
Q80X80	C2cd2l	Phospholipid transfer protein C2CD2L	22	-1.93018	-0.186381	-0.472268	0.790509	0.784967	0.868701	0.144649	1.55022	0.11035	-0.818842	0.0281695	0.566897
Q80X90	Flnb	Filamin-B	73	1.78128	-0.149639	0.8413	-0.829165	-1.01612	-0.613729	-0.0139242	1.37276	0.129036	1.21298	0.0423878	2.31815
Q80Z24	Negr1	Neuronal growth regulator 1	11	-1.73435	-0.307041	-0.741459	1.12442	0.717083	0.722078	0.21927	1.94419	0.0919635	-0.727961	0.0113714	0.603756
Q811D0	Dlg1	Disks large homolog 1	2	1.3853	0.318489	0.905889	-0.669693	-0.137334	-1.63165	-0.171009	1.58586	0.106383	1.62461	0.0259503	3.08359
Q811U4	Mfn1	Mitofusin-1	11	1.94219	-0.0303289	0.57007	-0.290843	-0.379796	-0.777685	-1.03361	1.38544	0.128843	0.514363	0.0411681	1.42836
Q8BFP9	Pdk1	[Pyruvate dehydrogenase (acetyl-transferring)] kinase isozyme 1, mitochondrial	11	-1.74739	-0.470289	-0.24901	1.35984	0.596177	0.66059	-0.149914	1.36405	0.12999	-0.491109	0.0432462	0.711478
Q8BFR4	Gns	N-acetylglucosamine-6-sulfatase	9	1.48617	0.732925	0.69407	-0.472929	-0.84574	-1.32745	-0.267045	2.33275	0.0833741	0.675135	0.00464778	1.59675
Q8BFX3	Kctd3	BTB/POZ domain-containing protein KCTD3	2	-1.13036	-0.405921	-0.907706	1.03629	1.23398	0.835821	-0.66211	1.33304	0.131735	-0.742151	0.0464469	0.597847
Q8BG07	Pld4	5'-3' exonuclease PLD4	8	0.968043	0.286524	1.35192	-0.136439	-1.02552	-1.4432	-0.0013354	1.58031	0.107274	1.47773	0.0262838	2.78509
Q8BG67	Efr3a	Protein EFR3 homolog A	15	-2.04101	0.0184246	-0.426207	0.752882	0.406309	0.855573	0.434026	1.33952	0.131701	-0.845765	0.0457589	0.556416
Q8BGB5	Limd2	LIM domain-containing protein 2	4	-1.92314	-0.452125	-0.0607867	0.441281	0.900507	0.0526147	1.04164	1.32244	0.131943	-0.753358	0.0475949	0.593221
Q8BGD5	Cpt1c	Palmitoyl thioesterase CPT1C	16	-2.05421	-0.378051	-0.00446615	0.822703	0.77804	0.471156	0.364829	1.32334	0.131946	-0.732045	0.0474958	0.60205
Q8BGN8-2	Synpr	Isoform 2 of Synaptoporin	2	-2.06723	-0.318691	-0.128391	0.760868	0.640584	0.554363	0.558499	1.43249	0.123486	-1.49071	0.0369411	0.355837
Q8BH10	Orai2	Protein orai-2	3	-1.90286	-0.484528	-0.200301	0.405522	1.18485	0.637555	0.359763	1.54832	0.109908	-1.30283	0.0282932	0.40533
Q8BH50	Ark2n	Protein ARK2N	3	-0.780253	-0.264496	-1.78579	0.585381	0.601866	1.01797	0.625325	2.07003	0.089381	-0.785821	0.00851078	0.580022
Q8BH66	Atl1	Atlastin-1	21	-1.91286	-0.226003	-0.333226	0.763312	1.02859	0.731811	-0.0516223	1.37157	0.129137	-0.466123	0.0425039	0.723907
Q8BHC1	Rab39b	Ras-related protein Rab-39B	8	-1.87859	-0.474565	-0.445666	0.502675	0.797425	0.882464	0.616253	1.98463	0.0913826	-0.759525	0.0103603	0.590691
Q8BHC4	Dcakd	Dephospho-CoA kinase domain-containing protein	3	-1.64208	-1.25029	0.429332	0.781917	0.586903	0.519371	0.574841	1.35899	0.130927	-1.22869	0.0437535	0.426704
Q8BHE8	Maip1	m-AAA protease-interacting protein 1, mitochondrial	3	-0.338189	-1.43085	-0.687214	1.00173	1.02865	0.99197	-0.566092	1.34967	0.131016	-0.487848	0.044702	0.713088
Q8BHH2	Rab9b	Ras-related protein Rab-9B	6	-1.42229	-0.930045	-0.70397	0.83573	0.97031	0.9374	0.31286	3.04662	0.0698286	-0.551357	0.000898218	0.682378
Q8BHJ7	Gabra5	Gamma-aminobutyric acid receptor subunit alpha-5	5	-2.07988	-0.192006	-0.184852	0.43712	0.851748	0.63166	0.53621	1.35034	0.130989	-1.63748	0.0446336	0.321417
Q8BHL3	Tbc1d10b	TBC1 domain family member 10B	16	-1.64334	-1.02219	-0.140642	1.04062	0.630801	0.802028	0.332723	2.00382	0.0896806	-0.67773	0.00991246	0.625148
Q8BHW2	Oscp1	Protein OSCP1	16	-0.808183	-1.58541	-0.656324	0.811254	0.786328	0.915208	0.537126	3.00208	0.0712632	-0.454925	0.000995218	0.729548
Q8BIJ7	Rufy1	RUN and FYVE domain-containing protein 1	11	1.41047	0.498315	0.712719	-0.5717	-1.0776	-1.29035	0.31814	1.60665	0.105575	0.412835	0.0247372	1.3313
Q8BJF9	Chmp2b	Charged multivesicular body protein 2b	7	-1.95064	-0.454715	-0.319594	0.797553	0.579882	0.61964	0.727871	1.80971	0.0983799	-0.869443	0.0154987	0.547358
Q8BJU2	Tspan9	Tetraspanin-9	2	-0.576531	-0.633963	-1.58424	1.06503	0.587577	1.12969	0.0124505	1.97414	0.092118	-1.1922	0.0106134	0.437634
Q8BL03	Slc25a29	Mitochondrial basic amino acids transporter	2	-1.42709	-0.838875	-0.468757	1.12258	-0.114519	1.23481	0.491848	1.83119	0.0986827	-0.897326	0.0147506	0.536881
Q8BL65	Ablim2	Actin-binding LIM protein 2	2	1.48678	-0.232595	1.23825	-0.122289	-1.23703	-0.653	-0.480116	1.40045	0.126346	0.901926	0.0397696	1.86856
Q8BM65	Nyap2	Neuronal tyrosine-phosphorylated phosphoinositide-3-kinase adapter 2	6	-2.02345	-0.303486	-0.222943	0.668666	0.727341	0.329988	0.823888	1.48693	0.117791	-0.929598	0.0325886	0.525005
Q8BN59	Larp6	La-related protein 6	8	-1.36353	-0.594386	-1.09049	0.861186	1.03777	0.81876	0.330686	2.99179	0.0709744	-0.615025	0.00101908	0.652919
Q8BPQ7	Sgsm1	Small G protein signaling modulator 1	8	-1.53247	0.0364261	-0.99634	1.42834	0.15367	0.155732	0.754642	1.40038	0.126213	-0.595405	0.0397761	0.661858
Q8BQ30	Ppp1r18	Phostensin	2	0.929932	0.217994	1.35463	-1.49361	-0.954431	-0.261122	0.206607	1.41514	0.124312	0.921237	0.0384468	1.89374
Q8BSS9	Ppfia2	Liprin-alpha-2	45	-2.04011	-0.326415	-0.221285	0.695444	0.668596	0.573425	0.650348	1.54852	0.110057	-0.797615	0.0282801	0.575299
Q8BSZ2	Ap3s2	AP-3 complex subunit sigma-2	6	-1.51809	-0.72333	-0.688498	1.18886	0.653184	0.908912	0.178958	2.39518	0.0815152	-0.569342	0.00402546	0.673924
Q8BT60	Cpne3	Copine-3	12	1.63694	0.16074	0.941935	-0.974139	-0.846341	-0.85939	-0.0597408	1.84212	0.0977408	1.05168	0.0143841	2.07294
Q8BTJ4	Enpp4	Bis(5'-adenosyl)-triphosphatase enpp4	5	1.70625	0.0529859	0.783779	-1.43493	-0.325817	-0.376401	-0.405873	1.47619	0.11859	1.19528	0.0334051	2.2899
Q8BTY2	Slc4a7	Sodium bicarbonate cotransporter 3	4	-1.77284	-0.892142	-0.135447	0.904635	0.761856	0.543702	0.590237	1.9888	0.0914034	-1.21747	0.0102613	0.430035
Q8BUR9	Mzt1	Mitotic-spindle organizing protein 1	3	-1.23246	-0.330271	-1.43739	0.850363	0.664067	0.604816	0.880881	2.70706	0.0738824	-0.410909	0.0019631	0.752149
Q8BVA2	Tmem222	Transmembrane protein 222	3	-1.36709	-0.203743	-1.35914	0.942498	0.555469	0.81632	0.615686	2.39541	0.0821374	-0.711648	0.00402336	0.610622
Q8BVG8	Nat14	Probable N-acetyltransferase 14	3	-1.89901	0.0512022	-0.586636	1.0669	0.523432	0.795194	0.0489142	1.32031	0.132268	-0.622616	0.0478287	0.649492
Q8BVI4	Qdpr	Dihydropteridine reductase	16	1.92029	0.163041	0.539434	-0.647027	-0.590781	-0.326291	-1.05867	1.60889	0.105903	0.948696	0.0246101	1.93013
Q8BWG8	Arrb1	Beta-arrestin-1	11	1.61322	0.813634	0.532468	-0.642255	-0.64297	-1.1723	-0.501801	2.51476	0.0812277	0.516379	0.00305661	1.43036
Q8BWR2	Pithd1	PITH domain-containing protein 1	2	1.49252	0.809486	0.162871	-0.547485	0.234878	-0.618129	-1.53414	1.36154	0.130576	0.506782	0.0434971	1.42088
Q8BWS5	Gprin3	G protein-regulated inducer of neurite outgrowth 3	12	-0.819921	-0.321619	-1.65111	0.64567	0.719083	1.23582	0.192073	1.96882	0.0916129	-0.603752	0.0107443	0.65804
Q8BWU8	Etnppl	Ethanolamine-phosphate phospho-lyase	5	1.68114	0.401023	0.588835	-1.2576	-0.1294	-0.292985	-0.991009	1.69868	0.101002	2.06738	0.0200131	4.19125
Q8BWY3	Etf1	Eukaryotic peptide chain release factor subunit 1	14	1.66565	0.644732	0.372065	-1.26816	-0.293747	-0.14242	-0.978112	1.72124	0.100491	0.406465	0.0190002	1.32543
Q8BXR1	Slc7a14	Solute carrier family 7 member 14	10	-2.00935	-0.436021	-0.072922	0.943028	0.684577	0.366389	0.5243	1.43843	0.122907	-0.794207	0.036439	0.57666
Q8BYP3	Rhof	Rho-related GTP-binding protein RhoF	7	-1.66799	-0.326882	-0.687439	1.16809	0.256294	1.08562	0.172312	1.72098	0.100437	-0.908279	0.0190114	0.53282
Q8BZJ7	Dcun1d2	DCN1-like protein 2	3	-0.989114	-0.715897	-1.35264	0.553981	1.16597	0.912166	0.425527	3.05627	0.0710303	-0.502554	0.000878468	0.705856
Q8BZN6	Dock10	Dedicator of cytokinesis protein 10	21	-1.67749	-0.269526	-0.720125	1.1827	0.00917459	0.505529	0.969736	1.6912	0.102229	-0.509002	0.0203608	0.702708
Q8BZW8	Nhlrc2	NHL repeat-containing protein 2	8	1.86394	0.149202	0.508628	-1.29336	-0.196817	-0.539924	-0.491664	1.44365	0.122273	0.648849	0.0360039	1.56792
Q8C0D4	Arhgap12	Rho GTPase-activating protein 12	10	-1.02197	-0.683949	-0.915444	1.18752	0.0433096	-0.101886	1.49241	1.60638	0.105464	-0.449463	0.0247523	0.732315
Q8C0L0	Tmx4	Thioredoxin-related transmembrane protein 4	8	-0.876347	-0.806061	-1.06022	1.04263	0.865019	1.2157	-0.380721	1.84892	0.0982743	-0.477846	0.0141606	0.718049
Q8C1B1	Camsap2	Calmodulin-regulated spectrin-associated protein 2	20	-2.05428	-0.220991	-0.215351	0.687069	0.720847	0.772541	0.310166	1.39784	0.126813	-0.757216	0.0400089	0.591637
Q8C419	Gpr158	Metabotropic glycine receptor	33	-1.83639	-0.131229	-0.478471	0.941861	0.997344	0.68429	-0.177406	1.33588	0.131993	-0.438813	0.0461448	0.737742
Q8C4X2	Csnk1g3	Casein kinase I isoform gamma-3	3	-1.68881	0.136869	-1.09726	0.988922	0.562511	0.42994	0.667823	1.6571	0.103346	-0.546476	0.0220244	0.684691
Q8C561	Lmbrd2	G-protein coupled receptor-associated protein LMBRD2	3	-0.823835	-0.599546	-1.38709	-0.133649	1.05276	1.19369	0.697671	2.01519	0.0902206	-0.471688	0.00965623	0.721121
Q8C739	Fam110b	Protein FAM110B	2	-1.7917	0.107698	-0.823872	0.823256	1.01836	0.618328	0.0479257	1.42295	0.123623	-0.554349	0.0377616	0.680964
Q8C7H1	Mmaa	Methylmalonic aciduria type A homolog, mitochondrial	9	-0.253439	-1.19111	-1.30708	0.318947	1.27119	1.03702	0.124474	1.86948	0.0966893	-0.444365	0.0135057	0.734908
Q8C8R3-7	Ank2	Isoform 7 of Ankyrin-2	3	-1.83374	-0.65362	-0.296607	0.911787	0.878195	0.610123	0.383867	1.94698	0.0918896	-1.863	0.0112985	0.274904
Q8CAK1	Iba57	Putative transferase CAF17 homolog, mitochondrial	6	-1.51507	-0.251182	-1.02814	0.781206	0.890347	1.08631	0.0365244	1.97325	0.0914026	-0.438214	0.0106353	0.738048
Q8CC86	Naprt	Nicotinate phosphoribosyltransferase	13	1.56726	0.487197	0.935611	-0.725188	-0.889953	-0.977143	-0.397788	2.6563	0.0744304	0.670746	0.00220646	1.5919
Q8CCJ3	Ufl1	E3 UFM1-protein ligase 1	3	0.833868	0.549912	1.04795	0.00803107	-1.90748	-0.514984	-0.0172996	1.31672	0.13338	1.4994	0.0482256	2.82725
Q8CE96	Trmt6	tRNA (adenine(58)-N(1))-methyltransferase non-catalytic subunit TRM6	3	1.58588	1.002	0.0639106	-1.22823	-0.183924	-0.331591	-0.90805	1.66197	0.103079	0.502083	0.0217788	1.41626
Q8CFA2	Amt	Aminomethyltransferase, mitochondrial	7	1.864	0.289772	0.491242	-0.603443	-1.00764	-0.895262	-0.138675	1.64932	0.104224	1.26071	0.0224224	2.39614
Q8CFV4	Nrn1	Neuritin	4	-2.03039	-0.339857	-0.0916122	0.845196	0.865351	0.439703	0.311608	1.35737	0.13121	-1.12101	0.043917	0.45977
Q8CG76	Akr7a2	Aflatoxin B1 aldehyde reductase member 2	14	1.72896	0.256052	0.801893	-0.396715	-0.891977	-0.412384	-1.08583	1.95431	0.0918634	0.396566	0.0111093	1.31637
Q8CGU1	Calcoco1	Calcium-binding and coiled-coil domain-containing protein 1	19	-1.97257	0.125966	-0.593026	0.391905	0.57617	0.441555	1.03	1.32721	0.132157	-0.460932	0.0470751	0.726517
Q8CI51	Pdlim5	PDZ and LIM domain protein 5	11	1.73407	0.154915	0.724917	-1.04019	-1.07685	-0.446478	-0.0503849	1.59323	0.10514	0.823117	0.0255134	1.76922
Q8CIP4	Mark4	MAP/microtubule affinity-regulating kinase 4	6	-2.04435	-0.0456284	-0.406475	0.611997	0.86843	0.573056	0.442971	1.40626	0.125542	-1.37713	0.0392414	0.384983
Q8CJ61	Cmtm4	CKLF-like MARVEL transmembrane domain-containing protein 4	3	-1.52254	0.0903834	-1.17063	1.21154	0.418397	0.792379	0.18047	1.57393	0.108257	-0.552386	0.0266726	0.681892
Q8CJ67	Stau2	Double-stranded RNA-binding protein Staufen homolog 2	2	-1.76806	-0.28926	-0.647379	0.529956	1.2932	0.562057	0.319491	1.7666	0.0995789	-0.747125	0.0171161	0.59579
Q8CJG0	Ago2	Protein argonaute-2	13	-2.01225	0.0720807	-0.535841	0.816618	0.35173	0.57337	0.734294	1.37707	0.128953	-0.43866	0.0419689	0.73782
Q8JZK9	Hmgcs1	Hydroxymethylglutaryl-CoA synthase, cytoplasmic	5	-1.55707	-0.919569	-0.19798	0.86148	0.894085	1.06238	-0.14332	1.70578	0.0999781	-0.729146	0.0196889	0.603261
Q8JZN7	Rhot2	Mitochondrial Rho GTPase 2	6	-0.158099	-1.98966	-0.312655	1.1317	0.621105	0.325136	0.382465	1.35538	0.130988	-0.413839	0.0441189	0.750624
Q8JZV9	Bdh2	Dehydrogenase/reductase SDR family member 6	5	1.8362	0.0866123	0.6346	-0.97478	-0.458549	-1.02352	-0.100564	1.49885	0.11598	1.76886	0.0317065	3.40784
Q8K009	Aldh1l2	Mitochondrial 10-formyltetrahydrofolate dehydrogenase	19	1.42446	0.153123	1.18031	-0.834909	-1.14758	-0.733884	-0.0415233	1.88404	0.0960107	1.49807	0.0130604	2.82464
Q8K010	Oplah	5-oxoprolinase	41	1.95888	0.479587	0.191068	-0.83632	-0.846152	-0.346238	-0.600825	1.62101	0.104278	0.521209	0.0239324	1.43516
Q8K021	Scamp1	Secretory carrier-associated membrane protein 1	8	-1.94867	-0.245915	-0.476681	0.945324	0.475669	0.707242	0.543034	1.69922	0.101449	-0.701844	0.0199884	0.614786
Q8K0T0	Rtn1	Reticulon-1	22	-1.61182	0.0167775	-1.0625	0.90751	0.764752	0.927984	0.0572932	1.67281	0.102573	-0.384986	0.0212416	0.765786
Q8K1A6	Cc2d1a	Coiled-coil and C2 domain-containing protein 1A	16	-1.92697	-0.155731	-0.498748	1.11651	0.309743	0.622435	0.532758	1.53791	0.11064	-0.668947	0.0289793	0.628965
Q8K1H1	Tdrd7	Tudor domain-containing protein 7	5	0.640336	0.403424	1.62109	-0.747451	-0.491293	-1.41389	-0.0122124	1.68678	0.102856	0.608968	0.0205691	1.52517
Q8K1L5	Ppp1r11	E3 ubiquitin-protein ligase PPP1R11	3	1.42479	1.1649	0.018358	-1.27601	-0.185299	-0.19089	-0.955857	1.58303	0.10712	0.578727	0.02612	1.49353
Q8K1N1	Pnpla8	Calcium-independent phospholipase A2-gamma	13	-0.366171	-1.82979	-0.298611	1.10683	0.730454	0.805079	-0.147794	1.40353	0.125807	-0.429944	0.0394886	0.742291
Q8K1R7	Nek9	Serine/threonine-protein kinase Nek9	12	1.68352	0.157288	0.797663	-1.28589	-0.846671	-0.196262	-0.309646	1.63725	0.103981	0.594026	0.0230544	1.50945
Q8K1Z0	Coq9	Ubiquinone biosynthesis protein COQ9, mitochondrial	9	-1.4537	-0.671438	-0.68963	0.955519	1.09093	0.914263	-0.145947	2.02669	0.0907153	-0.451563	0.00940401	0.73125
Q8K207		Uncharacterized protein C1orf21 homolog	2	-1.30368	-0.0850468	-1.28996	0.146696	1.23004	0.299456	1.00249	1.71379	0.10012	-1.00128	0.0193292	0.499556
Q8K212	Pacs1	Phosphofurin acidic cluster sorting protein 1	33	-1.97602	-0.172361	-0.399135	1.08366	0.511782	0.384145	0.567923	1.48321	0.118054	-0.534088	0.0328694	0.690595
Q8K2C7	Os9	Protein OS-9	4	-0.668925	-0.990297	-1.31537	0.310332	0.473653	1.3419	0.848704	2.58266	0.0795765	-0.586432	0.0026142	0.665988
Q8K2Q7	Brox	BRO1 domain-containing protein BROX	3	-2.01381	-0.41221	-0.171739	0.62551	0.770073	0.739421	0.462754	1.56533	0.108881	-0.438376	0.0272066	0.737965
Q8K2Y9	Ccm2	Cerebral cavernous malformations protein 2 homolog	3	-1.91202	-0.358324	-0.322789	0.593429	1.09794	0.722342	0.179424	1.55747	0.108934	-0.535253	0.027703	0.690038
Q8K330	Ssh3	Protein phosphatase Slingshot homolog 3	4	1.38473	0.0232818	1.06464	-0.393554	-1.59365	-0.503549	0.018101	1.37237	0.129106	0.828665	0.0424263	1.77604
Q8K3F6	Kcnq3	Potassium voltage-gated channel subfamily KQT member 3	2	-2.0152	-0.201899	-0.367401	0.712103	0.633683	0.828344	0.410374	1.54299	0.109949	-1.85397	0.0286423	0.27663
Q8K4M5	Commd1	COMM domain-containing protein 1	2	0.209645	1.75442	0.721315	-0.325163	-1.25457	-0.735677	-0.369966	1.72711	0.0997442	1.17825	0.0187454	2.26302
Q8QZR5	Gpt	Alanine aminotransferase 1	17	1.88763	0.151458	0.508646	-0.465496	-0.538776	-0.29368	-1.24978	1.48356	0.118037	1.01326	0.0328425	2.01847
Q8R066	C1qtnf4	Complement C1q tumor necrosis factor-related protein 4	5	-1.9207	0.109649	-0.729605	0.370983	0.544649	0.889749	0.735277	1.47252	0.119078	-0.714444	0.0336883	0.60944
Q8R0J7	Vps37b	Vacuolar protein sorting-associated protein 37B	5	-1.65366	-0.470882	-0.492359	0.264649	1.40581	0.081408	0.865035	1.5985	0.105385	-0.640478	0.0252057	0.6415
Q8R0N6	Adhfe1	Hydroxyacid-oxoacid transhydrogenase, mitochondrial	5	1.45392	0.511726	0.906092	-1.463	-0.468581	-0.444092	-0.496067	2.19273	0.0919149	1.09221	0.00641613	2.132
Q8R0Y6	Aldh1l1	Cytosolic 10-formyltetrahydrofolate dehydrogenase	54	1.75397	0.430799	0.70769	-0.58348	-0.976657	-0.832502	-0.499819	2.26039	0.0870533	0.776307	0.00549046	1.71274
Q8R1F1	Niban2	Protein Niban 2	14	1.43154	-0.181396	1.34139	-0.594751	-1.20208	-0.44184	-0.352867	1.55478	0.10924	0.961574	0.0278755	1.94743
Q8R1S0	Coq6	Ubiquinone biosynthesis monooxygenase COQ6, mitochondrial	11	-1.76344	-0.336087	-0.600143	1.01592	0.876091	0.785527	0.0221342	1.75616	0.100366	-0.528617	0.0175323	0.693219
Q8R1T1	Chmp7	Charged multivesicular body protein 7	2	0.792404	0.609331	1.13077	-0.135705	-0.406851	-0.112287	-1.87766	1.45996	0.119842	0.583194	0.0346771	1.49816
Q8R1Y2	Bmerb1	bMERB domain-containing protein 1	4	-1.86555	-0.486148	-0.346088	0.791918	1.00008	0.703992	0.201794	1.75228	0.100579	-0.939011	0.0176896	0.52159
Q8R238	Sdsl	Serine dehydratase-like	6	1.64604	0.590347	0.780765	-0.57109	-0.90237	-0.787968	-0.755729	2.799	0.0682069	1.03769	0.00158854	2.05294
Q8R2R9	Ap3m2	AP-3 complex subunit mu-2	12	-1.98542	-0.50083	-0.142116	0.851964	0.562988	0.670251	0.543168	1.61891	0.104616	-0.634753	0.0240484	0.644051
Q8R3B1	Plcd1	1-phosphatidylinositol 4,5-bisphosphate phosphodiesterase delta-1	21	1.7633	0.456959	0.61718	-0.778157	-1.11993	-0.476537	-0.46282	2.08959	0.0903193	0.481335	0.00813604	1.39604
Q8R3F5	Mcat	Malonyl-CoA-acyl carrier protein transacylase, mitochondrial	10	-0.791843	-0.425064	-1.50049	0.132843	0.70457	1.51427	0.365714	1.79342	0.0988407	-0.447633	0.016091	0.733245
Q8R3P0	Aspa	Aspartoacylase	14	1.85069	0.0105601	0.684099	-0.566333	-0.488441	-0.278035	-1.21254	1.47982	0.11841	1.09999	0.033127	2.14353
Q8R3T5	Stxbp6	Syntaxin-binding protein 6	8	-0.111444	-0.584216	-1.86983	0.117582	0.772186	0.577185	1.09853	1.51181	0.114619	-0.513503	0.0307747	0.70052
Q8R3V6	Cuedc1	CUE domain-containing protein 1	2	1.01056	1.06672	1.01487	-0.530767	-1.29228	-0.470382	-0.798717	3.33862	0.0688889	0.953273	0.000458543	1.93626
Q8R422	Cd109	CD109 antigen	18	1.37494	-0.205583	1.29714	-0.948766	-0.433119	-1.13761	0.0529955	1.36378	0.130023	1.25404	0.0432732	2.38509
Q8R4E6	Purg	Purine-rich element-binding protein gamma	3	-1.47239	-0.168215	-0.977087	1.24523	1.08535	-0.0555558	0.342662	1.59988	0.105585	-0.436199	0.0251256	0.739079
Q8R4I7	Neto1	Neuropilin and tolloid-like protein 1	5	-1.86031	-0.353598	-0.513675	0.418328	1.08973	0.758442	0.461086	1.81546	0.0983387	-1.20366	0.0152946	0.434173
Q8R516	Mib2	E3 ubiquitin-protein ligase MIB2	3	-1.89646	-0.200299	-0.49926	1.04419	0.858004	0.499959	0.193864	1.56237	0.108778	-0.825488	0.0273924	0.564291
Q8R574	Prpsap2	Phosphoribosyl pyrophosphate synthase-associated protein 2	16	-1.74557	-0.765487	-0.218507	0.504129	0.314433	0.690625	1.22037	1.81979	0.0984941	-0.467248	0.015143	0.723343
Q8R5A3	Apbb1ip	Amyloid beta A4 precursor protein-binding family B member 1-interacting protein	9	1.25226	0.0534018	1.26025	-0.856799	-1.20975	-0.758841	0.259491	1.51248	0.114566	1.04388	0.0307271	2.06176
Q8R5F7	Ifih1	Interferon-induced helicase C domain-containing protein 1	3	0.361666	1.34378	0.927459	0.0486922	-1.44197	-1.04011	-0.199512	1.6271	0.104396	2.4346	0.0235994	5.40613
Q8VC42	Rmc1	Regulator of MON1-CCZ1 complex	4	1.43198	0.87722	0.36763	-1.19523	-0.0665551	-0.154987	-1.26005	1.71012	0.100096	0.744449	0.019493	1.67533
Q8VCD6	Reep2	Receptor expression-enhancing protein 2	6	-1.9834	-0.288854	-0.206725	0.820078	0.808738	0.780033	0.0701296	1.38125	0.128598	-0.513769	0.0415668	0.70039
Q8VCH5	Rabepk	Rab9 effector protein with kelch motifs	4	-1.6886	0.190451	-1.06379	0.302938	0.409493	0.998618	0.85089	1.5061	0.115478	-0.390958	0.0311821	0.762623
Q8VCM3	Zfyve21	Zinc finger FYVE domain-containing protein 21	3	0.398631	0.768247	1.37574	-0.219629	-0.0408622	-1.73448	-0.54764	1.47556	0.118393	0.427556	0.0334535	1.34495
Q8VCM8	Ncln	BOS complex subunit NCLN	8	-1.35866	-1.45172	0.13676	0.811308	0.717593	0.88818	0.256542	1.70382	0.100416	-0.590698	0.0197778	0.664022
Q8VD63	Tspyl4	Testis-specific Y-encoded-like protein 4	8	0.828181	1.05899	0.731246	-1.78103	0.125668	-0.425193	-0.537861	1.60117	0.105544	0.489933	0.0250514	1.40438
Q8VD66	Abhd4	(Lyso)-N-acylphosphatidylethanolamine lipase	7	1.20718	0.863146	1.05543	-0.395403	-0.913534	-1.05413	-0.762684	3.71145	0.068	0.753053	0.000194334	1.68536
Q8VDK1	Nit1	Deaminated glutathione amidase	15	0.930713	1.27588	0.707633	-0.401986	-0.464881	-0.508125	-1.53924	2.33661	0.08325	0.470252	0.00460673	1.38535
Q8VDL4	Adpgk	ADP-dependent glucokinase	4	1.85289	0.0318631	0.737812	-0.235341	-0.91263	-0.888836	-0.585758	1.60853	0.105733	0.698183	0.0246305	1.62246
Q8VDP3	Mical1	[F-actin]-monooxygenase MICAL1	11	1.4007	0.0495597	1.28263	-0.251328	-1.20503	-0.812079	-0.46445	1.82713	0.0980713	0.716453	0.0148893	1.64314
Q8VE33	Gdap1l1	Ganglioside-induced differentiation-associated protein 1-like 1	14	-1.86949	-0.0431654	-0.712404	0.929182	0.788169	0.676399	0.231314	1.61299	0.105099	-0.413265	0.0243789	0.750922
Q8VE38	Oxnad1	Oxidoreductase NAD-binding domain-containing protein 1	2	1.51625	0.543598	0.801259	-0.26663	-0.386904	-0.873575	-1.334	2.15964	0.0920985	0.567168	0.00692408	1.48161
Q8VE52	Ogfrl1	Opioid growth factor receptor-like protein 1	5	-1.95509	-0.238284	-0.285267	0.220651	0.837564	1.08468	0.335749	1.38078	0.128535	-1.3733	0.0416121	0.386008
Q8VEK0	Tmem30a	Cell cycle control protein 50A	9	-1.69769	-0.670819	-0.551647	0.59973	1.13881	0.657459	0.524158	2.35834	0.0827518	-0.688535	0.00438183	0.620484
Q8VH51	Rbm39	RNA-binding protein 39	2	1.42221	0.916853	0.32208	-1.1382	0.198606	-1.18952	-0.532031	1.67968	0.103073	0.44078	0.0209083	1.35734
Q8VHJ5	Mark1	Serine/threonine-protein kinase MARK1	22	-1.87326	-0.0921511	-0.517815	1.17466	0.306332	0.846342	0.155889	1.38727	0.128627	-0.415662	0.0409947	0.749675
Q8VHK9	Dhx36	ATP-dependent DNA/RNA helicase DHX36	6	-0.909638	-1.59636	-0.333376	1.0419	0.169702	1.00609	0.62168	2.09513	0.0912479	-0.848166	0.00803277	0.555491
Q8VHX6	Flnc	Filamin-C	47	1.40333	0.0587809	1.21889	-0.999228	-0.9606	-0.784996	0.0638164	1.71839	0.100403	2.73802	0.0191255	6.67152
Q8VIM9	Irgq	Immunity-related GTPase family Q protein	14	-1.96991	0.0265135	-0.48512	0.51179	0.486058	0.289995	1.14067	1.31248	0.134044	-0.402943	0.0486989	0.756314
Q91V61	Sfxn3	Sideroflexin-3	16	-1.69247	-0.608888	-0.156656	1.22582	0.44519	0.997546	-0.210547	1.35208	0.131205	-0.513796	0.0444546	0.700377
Q91V76		Ester hydrolase C11orf54 homolog	13	1.82191	0.123904	0.767748	-0.869954	-0.821082	-0.758341	-0.264183	1.78523	0.0990022	0.765432	0.0163971	1.69988
Q91VI7	Rnh1	Ribonuclease inhibitor	23	1.81468	0.176622	0.779287	-0.726027	-0.828804	-0.848053	-0.367709	1.9142	0.0928952	0.617108	0.0121842	1.5338
Q91VR2	Atp5f1c	ATP synthase subunit gamma, mitochondrial	14	-0.861314	-1.06534	-0.765552	1.59758	0.275021	0.945211	-0.125608	1.74089	0.0995529	-0.406341	0.0181597	0.754535
Q91VR5	Ddx1	ATP-dependent RNA helicase DDX1	33	1.82672	0.747229	0.248325	-0.829234	-0.721983	-0.750363	-0.520699	2.0471	0.0904791	0.413486	0.00897225	1.3319
Q91VR7	Map1lc3a	Microtubule-associated proteins 1A/1B light chain 3A	3	-1.937	-0.50692	-0.0760526	1.1677	0.535423	0.435375	0.381474	1.44095	0.122766	-0.548609	0.0362283	0.683679
Q91VS7	Mgst1	Microsomal glutathione S-transferase 1	3	1.33392	-0.0775792	1.26852	-0.313274	-0.210049	-1.48045	-0.521082	1.44831	0.121156	1.49948	0.0356198	2.8274
Q91VT4	Cbr4	3-oxoacyl-[acyl-carrier-protein] reductase	7	-1.95353	-0.195381	-0.420068	0.872608	0.276228	0.958004	0.46214	1.51746	0.113167	-0.489442	0.0303767	0.7123
Q91VX2	Ubap2	Ubiquitin-associated protein 2	6	-0.943114	-0.647205	-1.26253	0.582324	0.00194727	1.43871	0.829876	2.13466	0.0923925	-0.512096	0.00733395	0.701203
Q91W40	Klc3	Kinesin light chain 3	3	1.26486	1.02344	0.777395	-1.256	-0.826878	-0.44591	-0.536906	3.11573	0.0709333	0.686071	0.000766073	1.6089
Q91W67	Ubl7	Ubiquitin-like protein 7	3	-2.06924	-0.0727198	-0.308306	0.874816	0.530116	0.634925	0.410412	1.34153	0.132158	-0.966509	0.0455483	0.511743
Q91WP6	Serpina3n	Serine protease inhibitor A3N	11	1.39997	0.698593	1.00802	-0.666526	-0.685896	-1.08044	-0.673724	3.48318	0.0661538	1.75855	0.000328718	3.38357
Q91WU5	As3mt	Arsenite methyltransferase	16	1.93313	0.0253345	0.662483	-0.868856	-0.68156	-0.659856	-0.410672	1.60565	0.105237	0.971173	0.0247944	1.96043
Q91X52	Dcxr	L-xylulose reductase	9	1.62395	0.40378	0.8626	-0.696386	-1.18839	-0.665352	-0.340203	2.25325	0.0876257	1.38782	0.00558152	2.61684
Q91YH6	Atp6v1b1	V-type proton ATPase subunit B, kidney isoform	2	0.258738	1.33089	1.21719	-1.3939	-0.391667	-0.687288	-0.333963	2.0055	0.089972	0.94569	0.00987425	1.92611
Q91YP2	Nln	Neurolysin, mitochondrial	25	1.76482	0.845456	0.247352	-0.865946	-0.582383	-0.5877	-0.821596	2.14903	0.0917129	0.646071	0.00709532	1.5649
Q91YS8	Camk1	Calcium/calmodulin-dependent protein kinase type 1	6	1.11314	0.421479	1.12327	-0.333807	-1.74046	-0.218954	-0.364672	1.67348	0.102895	0.433369	0.0212092	1.35038
Q91YT7	Ythdf2	YTH domain-containing family protein 2	3	-1.94755	-0.0487364	-0.546787	0.972161	0.236899	0.752689	0.581325	1.47627	0.11868	-0.444778	0.0333984	0.734697
Q91YT8	Tmem63a	CSC1-like protein 1	2	1.40717	0.264897	0.992639	-0.713228	-1.09737	0.23879	-1.0929	1.68651	0.102674	1.48738	0.0205819	2.80379
Q91Z61	Diras1	GTP-binding protein Di-Ras1	8	-0.756045	-0.497101	-1.53271	1.32197	0.709844	0.761937	-0.00789199	1.95168	0.092	-0.406353	0.0111768	0.754528
Q91ZE0	Tmlhe	Trimethyllysine dioxygenase, mitochondrial	8	1.70723	-0.0399191	0.999542	-0.689009	-0.260417	-1.04221	-0.675219	1.69066	0.102147	1.13333	0.0203865	2.19364
Q91ZP9	Necab2	N-terminal EF-hand calcium-binding protein 2	3	-1.7594	-0.942992	0.0674714	0.66625	0.986242	0.255024	0.727406	1.63077	0.104152	-0.410571	0.0234007	0.752326
Q920E5	Fdps	Farnesyl pyrophosphate synthase	13	-1.0728	-0.601451	-1.38673	1.06229	0.765231	0.828376	0.405089	3.08051	0.070375	-0.86992	0.000830792	0.547177
Q921H8	Acaa1a	3-ketoacyl-CoA thiolase A, peroxisomal	5	1.25912	0.894259	0.873706	-0.900846	-1.30464	-0.396256	-0.42535	2.85657	0.0703529	0.425077	0.00139132	1.34264
Q921I9	Exosc4	Exosome complex component RRP41	4	1.12885	0.330903	1.29595	-1.3357	-0.205532	-1.03903	-0.175449	1.87893	0.0960106	0.713398	0.013215	1.63966
Q922F4	Tubb6	Tubulin beta-6 chain	9	0.567908	1.22195	1.29327	-0.727577	-0.654454	-0.618991	-1.0821	3.25726	0.0841905	0.530382	0.000553019	1.44431
Q923D2	Blvrb	Flavin reductase (NADPH)	10	2.00096	0.172264	0.250314	-1.00933	-0.495544	-0.789149	-0.129508	1.30595	0.135516	0.806027	0.0494368	1.74839
Q923S9	Rab30	Ras-related protein Rab-30	6	-1.98754	-0.104217	-0.491559	0.861539	0.692413	0.36354	0.66583	1.54102	0.110067	-0.670573	0.0287724	0.628257
Q924D0	Rtn4ip1	Reticulon-4-interacting protein 1, mitochondrial	12	-1.8311	-0.626003	-0.172856	0.828613	0.699495	1.02123	0.080618	1.62178	0.104229	-0.515752	0.0238903	0.699428
Q924N4	Slc12a6	Solute carrier family 12 member 6	3	-0.196417	-1.36794	-1.20009	0.525041	0.377814	1.43019	0.431392	1.89947	0.0944438	-0.710952	0.0126045	0.610917
Q924T2	Mrps2	Small ribosomal subunit protein uS2m	5	-0.947653	-0.148004	-1.42085	0.695632	1.11376	1.09073	-0.383613	1.43577	0.123321	-0.520369	0.0366634	0.697194
Q925B0	Pawr	PRKC apoptosis WT1 regulator protein	7	1.48777	0.24863	0.77937	-1.18972	-1.03497	-0.687919	0.396833	1.43467	0.12323	1.31689	0.0367566	2.49128
Q99JG2	Gpr37l1	G-protein coupled receptor 37-like 1	2	1.23099	0.424833	0.94177	-0.529054	0.369128	-1.34131	-1.09635	1.56504	0.108576	0.423559	0.0272246	1.34123
Q99JT1	Gatb	Glutamyl-tRNA(Gln) amidotransferase subunit B, mitochondrial	3	-0.253394	-1.15366	-1.28732	1.39185	0.849712	0.531269	-0.0784547	1.74531	0.0997823	-0.625291	0.017976	0.648289
Q99JW2	Acy1	Aminoacylase-1	16	1.94805	0.0467224	0.604088	-0.814276	-0.627881	-0.341971	-0.81473	1.5672	0.10885	0.646493	0.0270894	1.56536
Q99JY0	Hadhb	Trifunctional enzyme subunit beta, mitochondrial	21	1.98912	-0.0855312	0.542215	-0.415075	-0.890671	-0.318402	-0.821657	1.3355	0.131671	0.805757	0.0461853	1.74806
Q99JY8	Plpp3	Phospholipid phosphatase 3	8	-1.25958	-0.197452	-1.223	0.928283	0.980857	1.001	-0.230111	1.71645	0.100485	-0.481769	0.0192111	0.716099
Q99K51	Pls3	Plastin-3	4	1.27835	1.34683	0.0659091	-1.22202	-0.0355476	-0.604048	-0.829474	1.73863	0.0993638	0.454593	0.0182544	1.3704
Q99K85	Psat1	Phosphoserine aminotransferase	24	1.832	0.0793272	0.833792	-0.6646	-0.638788	-0.557728	-0.884004	1.85457	0.0976482	0.684761	0.0139776	1.60744
Q99KC8	Vwa5a	von Willebrand factor A domain-containing protein 5A	26	1.28696	0.0870921	1.38165	-0.69314	-0.935469	-1.03071	-0.0963842	1.87891	0.095756	0.95713	0.0132155	1.94144
Q99KN9	Clint1	Clathrin interactor 1	2	-1.13885	-1.15082	-0.32722	0.562718	1.42768	-0.286919	0.913404	1.59848	0.105229	-0.441905	0.0252072	0.736162
Q99KQ4	Nampt	Nicotinamide phosphoribosyltransferase	20	0.892516	0.0408648	1.75482	-0.576933	-0.842555	-1.00502	-0.263694	1.73278	0.100047	0.384138	0.0185019	1.30508
Q99KW9	Itfg1	T-cell immunomodulatory protein	9	-0.896088	-0.92345	-1.06907	0.725509	1.13372	1.17038	-0.141002	2.24748	0.0873064	-0.448202	0.00565615	0.732956
Q99L04	Dhrs1	Dehydrogenase/reductase SDR family member 1	22	0.812352	0.233286	1.66947	-0.555405	-1.27561	-0.735376	-0.148718	1.78852	0.099291	1.45843	0.0162734	2.74809
Q99L88	Sntb1	Beta-1-syntrophin	7	2.03133	0.332691	0.224249	-0.784699	-0.526375	-0.684828	-0.592371	1.54929	0.110003	1.1289	0.0282298	2.18692
Q99LB2	Dhrs4	Dehydrogenase/reductase SDR family member 4	13	2.02598	0.394723	0.152277	-0.432566	-0.71516	-0.679692	-0.745563	1.52398	0.111984	0.488019	0.0299243	1.40252
Q99LD8	Ddah2	Putative hydrolase DDAH2	12	1.98204	0.137323	0.459348	-0.798688	-0.791855	-0.283737	-0.704431	1.53339	0.111013	0.672795	0.0292829	1.59416
Q99LS3	Psph	Phosphoserine phosphatase	11	0.943184	0.62796	1.40025	-0.659958	-0.365161	-0.590712	-1.35556	2.56806	0.0794483	0.449495	0.00270356	1.36556
Q99M31	Hspa14	Heat shock 70 kDa protein 14	6	1.48955	1.20865	0.164044	-0.477288	-1.12516	-0.685438	-0.574357	2.16312	0.09144	0.604204	0.00686879	1.52014
Q99MB7	Rnf141	RING finger protein 141	6	-1.84559	-0.282829	-0.637563	0.323912	0.801099	0.736026	0.904941	1.90313	0.0941163	-0.961912	0.0124987	0.513376
Q99MK8	Grk2	Beta-adrenergic receptor kinase 1	15	-1.81287	-0.200358	-0.736975	1.0825	0.631998	0.624241	0.41147	1.8662	0.0965995	-0.573219	0.0136081	0.672115
Q99MP8	Brap	BRCA1-associated protein	3	-1.84305	-0.576164	-0.00797848	0.0747849	1.31224	0.556213	0.48395	1.31074	0.134298	-0.567858	0.0488948	0.674618
Q99MR6	Srrt	Serrate RNA effector molecule homolog	18	1.38483	1.05605	0.633177	-0.609106	-0.864776	-1.08904	-0.511126	3.18124	0.0733846	0.411	0.000658809	1.32961
Q99N85	Mrps18a	Large ribosomal subunit protein mL66	2	0.70812	0.800779	1.48712	-0.666012	-0.414056	-1.27051	-0.645439	2.68602	0.0756056	1.7849	0.00206056	3.44594
Q99NE5-7	Rims1	Isoform 7 of Regulating synaptic membrane exocytosis protein 1	4	-1.98213	-0.522686	-0.104999	0.814152	0.772889	0.554343	0.468433	1.58609	0.106537	-1.23879	0.0259363	0.423729
Q99NE5	Rims1	Regulating synaptic membrane exocytosis protein 1	11	-2.05077	-0.381601	-0.0571354	0.640789	0.867938	0.507601	0.473173	1.39623	0.127208	-1.35382	0.0401576	0.391255
Q99NF3	Cep41	Centrosomal protein of 41 kDa	2	1.46534	1.11447	-0.140925	-0.737185	-1.26315	0.202462	-0.641012	1.32622	0.132174	0.8369	0.0471826	1.78621
Q99PJ0	Ntm	Neurotrimin	16	-1.25549	0.0216847	-1.24314	1.29718	0.730554	0.754035	-0.304818	1.37839	0.128783	-0.518119	0.0418415	0.698282
Q99PL6	Ubxn6	UBX domain-containing protein 6	2	-1.27713	-0.110862	-1.28324	-0.148667	0.808197	1.08063	0.931075	1.69915	0.101266	-0.837279	0.0199916	0.559698
Q99PM3	Gtf2a1	Transcription initiation factor IIA subunit 1	2	1.54777	0.989339	-0.0147524	0.228366	-0.817344	-0.832117	-1.10126	1.44454	0.122274	0.678173	0.0359303	1.60011
Q99PT1	Arhgdia	Rho GDP-dissociation inhibitor 1	11	1.68592	0.286545	0.889271	-0.44794	-1.11217	-0.657537	-0.644082	2.16155	0.0916219	0.434171	0.0068936	1.35113
Q99PU5	Acsbg1	Long-chain-fatty-acid--CoA ligase ACSBG1	33	1.98461	0.152507	0.507243	-0.626896	-0.752758	-0.735799	-0.528903	1.64809	0.1046	0.703522	0.0224857	1.62848
Q99PU8	Dhx30	ATP-dependent RNA helicase DHX30	14	-1.34837	-0.852091	-0.770255	1.27134	0.404988	0.996839	0.297558	2.56502	0.0786517	-0.873067	0.00272257	0.545985
Q9CPU2	Ndufb2	NADH dehydrogenase [ubiquinone] 1 beta subcomplex subunit 2, mitochondrial	2	-1.3105	-0.707208	-0.925634	1.03863	1.16257	0.7027	0.0394397	2.44807	0.0794872	-0.624199	0.00356391	0.64878
Q9CPU4	Mgst3	Glutathione S-transferase 3, mitochondrial	6	-0.538354	-0.524848	-1.41975	0.897117	0.496154	1.48673	-0.397054	1.38688	0.128722	-0.426159	0.0410316	0.744241
Q9CQ06	Mrpl24	Large ribosomal subunit protein uL24m	3	-1.27491	0.298213	-1.53631	1.02239	0.477511	0.770114	0.242993	1.43055	0.123744	-0.433393	0.0371067	0.740518
Q9CQ25	Mzt2	Mitotic-spindle organizing protein 2	2	0.439026	1.61487	0.727486	-0.263722	-1.1521	-1.09566	-0.269905	1.94056	0.0920242	1.13612	0.0114667	2.19789
Q9CQ62	Decr1	2,4-dienoyl-CoA reductase [(3E)-enoyl-CoA-producing], mitochondrial	15	1.68604	0.0351002	0.940746	-0.745858	-1.18653	-0.221931	-0.507573	1.6811	0.103433	0.780998	0.0208401	1.71832
Q9CQ69	Uqcrq	Cytochrome b-c1 complex subunit 8	7	-1.24669	-1.00457	-0.403484	1.32787	0.169275	1.21594	-0.0583467	1.66751	0.102886	-0.556521	0.0215025	0.67994
Q9CQC7	Ndufb4	NADH dehydrogenase [ubiquinone] 1 beta subcomplex subunit 4	7	-1.34364	-1.19169	-0.175401	1.23735	0.672371	0.869445	-0.0684365	1.77925	0.099243	-0.537915	0.0166246	0.688766
Q9CQC9	Sar1b	GTP-binding protein SAR1b	7	-1.26802	-0.667078	-1.11052	0.272742	0.784026	0.841121	1.14773	2.97315	0.0731	-0.436398	0.00106377	0.738977
Q9CQD1	Rab5a	Ras-related protein Rab-5A	8	-1.4905	-1.06433	-0.145996	1.14993	0.768546	0.841317	-0.0589602	1.75856	0.100083	-0.430446	0.0174356	0.742032
Q9CQI6	Cotl1	Coactosin-like protein	16	1.63895	-0.0515591	1.05203	-0.690568	-0.741988	-1.0771	-0.129762	1.63899	0.103936	0.70679	0.0229619	1.63217
Q9CQS4	Slc25a46	Mitochondrial outer membrane protein SLC25A46	7	-1.50349	-0.794271	-0.137182	1.22441	0.714608	0.939702	-0.44378	1.32097	0.132373	-0.560302	0.047756	0.67816
Q9CQU0	Txndc12	Thioredoxin domain-containing protein 12	5	1.48285	0.398147	0.991697	-1.06819	-0.801481	-0.933221	-0.0697979	2.19574	0.0921283	0.381506	0.0063718	1.3027
Q9CQW1	Ykt6	Synaptobrevin homolog YKT6	11	-2.00016	-0.257374	-0.183654	0.908786	0.805801	0.646318	0.0802862	1.3293	0.131894	-0.396134	0.046849	0.759892
Q9CQW9	Ifitm3	Interferon-induced transmembrane protein 3	3	0.955428	0.303153	1.2462	-0.687318	-0.852226	-1.42541	0.460168	1.4184	0.124116	2.02698	0.038159	4.0755
Q9CQX0	Otub2	Ubiquitin thioesterase OTUB2	2	-1.87781	-0.166867	-0.643814	0.708218	0.889114	0.27716	0.813995	1.73336	0.100016	-0.825648	0.0184774	0.564229
Q9CR30	Josd2	Josephin-2	2	1.48563	-0.0995581	1.12463	-0.290387	-0.28685	-0.475589	-1.45788	1.42713	0.123969	0.792296	0.0374	1.73183
Q9CR86	Carhsp1	Calcium-regulated heat stable protein 1	6	1.60232	0.203562	0.746468	-0.881098	-0.306721	0.0362614	-1.40079	1.49082	0.116644	0.649869	0.0322985	1.56903
Q9CRA5	Golph3	Golgi phosphoprotein 3	4	0.37981	1.18875	1.36058	-1.04094	-1.07556	-0.304113	-0.508525	2.39219	0.081594	0.46239	0.0040533	1.37782
Q9CRB8	Mtfp1	Mitochondrial fission process protein 1	6	-1.16688	-1.35206	-0.134152	1.04047	1.00919	0.806309	-0.20288	1.6644	0.103316	-0.719295	0.0216571	0.607394
Q9CTY5	Micu3	Calcium uptake protein 3, mitochondrial	16	-1.65048	-0.797629	-0.136311	0.547429	1.31948	0.76063	-0.043118	1.54285	0.109803	-0.734032	0.0286515	0.601221
Q9CWD3	Nudt17	Nucleoside diphosphate-linked moiety X motif 17	3	-1.51382	-0.0660393	-1.20082	0.823914	0.963816	0.780428	0.212525	1.93882	0.0911761	-0.646971	0.0115127	0.63862
Q9CWF2	Tubb2b	Tubulin beta-2B chain	2	0.239114	1.39601	1.26645	-1.15321	-0.722688	-0.590025	-0.435645	2.29162	0.0838509	0.858208	0.00510954	1.81278
Q9CWJ9	Atic	Bifunctional purine biosynthesis protein ATIC	28	1.98415	0.358371	0.319016	-0.636016	-0.834591	-0.70202	-0.488914	1.68044	0.103357	0.455835	0.0208718	1.37158
Q9CWS0	Ddah1	N(G),N(G)-dimethylarginine dimethylaminohydrolase 1	23	1.33813	1.12507	0.615655	-0.53901	-0.792199	-0.629519	-1.11812	3.22078	0.0810435	0.617967	0.00060148	1.53471
Q9CX00	Ist1	IST1 homolog	7	-1.81454	-0.792283	-0.0473432	1.03089	0.834779	0.453554	0.334938	1.66643	0.102969	-0.434278	0.0215562	0.740064
Q9CXJ4	Abcb8	Mitochondrial potassium channel ATP-binding subunit	15	-0.703858	-1.38549	-0.792708	0.955197	0.7836	1.19479	-0.0515352	2.22586	0.090838	-0.639216	0.00594478	0.642062
Q9CXS4	Cenpv	Centromere protein V	7	-1.83407	-0.0967747	-0.746136	0.632393	0.400223	0.541088	1.10328	1.71042	0.100245	-0.666183	0.0194796	0.630172
Q9CXZ1	Ndufs4	NADH dehydrogenase [ubiquinone] iron-sulfur protein 4, mitochondrial	8	-0.321297	-0.139839	-2.03442	0.874069	0.318534	0.541768	0.76118	1.40495	0.125321	-0.557358	0.0393597	0.679545
Q9CY18	Snx7	Sorting nexin-7	6	-1.99803	-0.165336	-0.34178	0.285984	0.846744	0.934395	0.438024	1.41894	0.123974	-0.404914	0.0381121	0.755281
Q9CY64	Blvra	Biliverdin reductase A	16	1.92612	0.441373	0.364016	-0.768726	-0.817272	-0.727325	-0.418183	1.82408	0.0977925	0.561938	0.0149942	1.47625
Q9CYW4	Hdhd3	Haloacid dehalogenase-like hydrolase domain-containing protein 3	11	1.14657	0.966802	0.335325	-1.08778	-0.959537	-1.05325	0.651858	1.33941	0.131578	0.525611	0.0457713	1.43954
Q9CZN8	Qrsl1	Glutamyl-tRNA(Gln) amidotransferase subunit A, mitochondrial	10	-1.06925	-1.31296	-0.0893006	0.873188	1.4602	0.401238	-0.263122	1.37076	0.129003	-0.408744	0.0425837	0.753279
Q9CZR3	Tomm40l	Mitochondrial import receptor subunit TOM40B	6	-1.45853	-0.940443	-0.511645	0.895424	0.958055	1.00189	0.0552486	2.32356	0.0822895	-0.9506	0.00474719	0.517417
Q9CZW5	Tomm70	Mitochondrial import receptor subunit TOM70	35	-1.47781	-1.06576	-0.0719784	1.21527	0.684991	0.844022	-0.128735	1.59612	0.105159	-0.439082	0.0253443	0.737604
Q9CZX0	Elp3	Elongator complex protein 3	12	-1.52394	-0.797348	-0.32239	1.10073	0.140195	1.30254	0.100208	1.64683	0.104322	-0.450326	0.0225512	0.731877
Q9CZX9	Emc4	ER membrane protein complex subunit 4	3	-1.56621	-1.17944	0.258547	0.751395	0.772719	0.963004	-1.76373e-05	1.39279	0.127572	-0.414649	0.0404768	0.750202
Q9D020-1	Nt5c3a	Isoform 1 of Cytosolic 5'-nucleotidase 3A	2	0.816193	0.445341	1.27608	-0.763068	0.421513	-0.68824	-1.50782	1.46781	0.119502	1.50032	0.0340561	2.82905
Q9D0B6	Pbdc1	Protein PBDC1	2	0.900753	0.923422	1.00016	-0.374352	0.0330133	-1.00513	-1.47787	2.05277	0.0915039	0.745567	0.0088559	1.67663
Q9D0G0	Mrps30	Large ribosomal subunit protein mL65	5	-1.048	-1.3602	-0.0764492	0.606071	0.707654	1.4492	-0.278281	1.38929	0.128286	-0.61299	0.0408047	0.65384
Q9D0I4	Stx17	Syntaxin-17	5	-1.54283	-0.905339	-0.490281	0.344383	0.505666	0.996075	1.09233	2.42852	0.0791803	-0.62191	0.00372801	0.64981
Q9D0L7	Armc10	Armadillo repeat-containing protein 10	6	-1.73157	-1.02399	0.315583	0.930098	0.55832	0.810434	0.141125	1.32768	0.132307	-0.476876	0.0470246	0.718532
Q9D1A2	Cndp2	Cytosolic non-specific dipeptidase	26	1.76974	-0.215602	0.954051	-0.753898	-0.878988	-0.743638	-0.131666	1.42342	0.123822	0.42527	0.037721	1.34282
Q9D1J1	Necap2	Adaptin ear-binding coat-associated protein 2	7	1.68412	0.0910871	0.919875	-0.959684	-0.910533	-0.743357	-0.0815057	1.74674	0.100333	0.993063	0.0179168	1.99041
Q9D1X0	Nol3	Nucleolar protein 3	8	1.72026	0.243383	0.874175	-0.923685	-0.753058	-0.828469	-0.332608	2.09068	0.0910847	0.774261	0.00811559	1.71031
Q9D2V7	Coro7	Coronin-7	23	-1.38671	-0.877203	-0.648344	0.465859	0.99563	0.165687	1.28508	2.32948	0.0822667	-0.479236	0.004683	0.717357
Q9D328	Tmem35a	Novel acetylcholine receptor chaperone	3	-0.982282	-0.975093	-0.809226	1.09784	0.819999	1.19627	-0.347507	1.90462	0.0940111	-0.459937	0.0124561	0.727018
Q9D379	Ephx1	Epoxide hydrolase 1	24	1.4035	-0.178268	1.32462	-0.747989	-1.23341	-0.310839	-0.257623	1.4869	0.117646	1.08499	0.0325915	2.12136
Q9D3A8	Nos1ap	Carboxyl-terminal PDZ ligand of neuronal nitric oxide synthase protein	2	-1.97833	-0.410368	-0.123866	0.550654	1.05736	0.262384	0.642164	1.42989	0.123947	-1.3753	0.0371628	0.385471
Q9D428	GOLGA7B	Golgin subfamily A member 7B	5	-1.41888	-0.54734	-0.871127	1.4219	0.835706	0.43145	0.148289	2.08932	0.0899414	-0.643433	0.00814109	0.640188
Q9D662	Sec23b	Protein transport protein Sec23B	12	1.54678	-0.29974	1.1781	-0.639306	-0.989746	-0.858764	0.0626769	1.30805	0.135236	0.481378	0.0491984	1.39608
Q9D6D0	Slc25a27	Mitochondrial uncoupling protein 4	9	-0.852269	-1.46155	-0.344427	1.12997	1.0489	0.752992	-0.273612	1.67416	0.102928	-0.679786	0.021176	0.624258
Q9D6E4	Ttc9b	Tetratricopeptide repeat protein 9B	6	-1.07237	-0.3301	-1.23538	-0.215078	1.45956	0.512856	0.880515	1.63611	0.103459	-0.51142	0.0231145	0.701531
Q9D6F4	Gabra4	Gamma-aminobutyric acid receptor subunit alpha-4	8	-2.01131	-0.319441	-0.268156	0.636009	0.684077	0.426646	0.852172	1.56728	0.109003	-1.11622	0.0270844	0.461301
Q9D6Y9	Gbe1	1,4-alpha-glucan-branching enzyme	14	1.7929	-0.0490031	0.877174	-1.11306	-0.605857	-0.47048	-0.431671	1.60588	0.105395	0.434659	0.0247813	1.35159
Q9D708	S100a16	Protein S100-A16	5	0.385075	0.858689	1.62169	-1.08857	-0.325728	-0.460561	-0.990603	2.17304	0.0931399	0.738507	0.0067136	1.66845
Q9D7N3	Mrps9	Small ribosomal subunit protein uS9m	8	-0.867857	-0.599647	-1.50089	0.353307	1.17766	0.506869	0.930564	2.55458	0.0759579	-0.449261	0.00278884	0.732418
Q9D7S7	Rpl22l1	Ribosomal protein eL22-like 1	3	-1.13791	-0.699818	-1.07274	0.0783447	0.678418	0.70335	1.45036	2.32305	0.0819346	-0.436338	0.0047528	0.739008
Q9D7X1	Kctd4	BTB/POZ domain-containing protein KCTD4	8	-1.52404	-0.14594	-0.980704	-0.0778935	1.14993	0.544624	1.03402	1.65988	0.102901	-0.890805	0.0218837	0.539313
Q9D8B4	Ndufa11	NADH dehydrogenase [ubiquinone] 1 alpha subcomplex subunit 11	5	1.05913	1.15185	0.576058	-1.46245	0.132098	-0.76342	-0.693263	1.95464	0.0920125	0.521237	0.0111009	1.43519
Q9D8C4	Ifi35	Interferon-induced 35 kDa protein homolog	3	0.941247	0.253196	1.24533	-0.773936	-1.47934	-0.682435	0.495941	1.3274	0.132226	1.84764	0.0470542	3.5991
Q9D8T2	Gsdmd	Gasdermin-D	3	0.901593	0.178676	1.51872	-1.14771	-0.578972	-1.07481	0.202507	1.56743	0.109243	1.3962	0.0270751	2.63207
Q9D8T7	Slirp	SRA stem-loop-interacting RNA-binding protein, mitochondrial	2	-1.08241	-0.604939	-1.40989	0.897681	0.912878	0.581213	0.705461	3.38735	0.0730667	-0.890309	0.000409873	0.539498
Q9D8U8	Snx5	Sorting nexin-5	20	1.66512	0.0582351	1.00171	-1.02522	-0.71468	-0.78705	-0.198124	1.80998	0.0983486	0.508673	0.015489	1.42274
Q9D8Y1	Tmem126a	Transmembrane protein 126A	5	-1.58748	-0.920513	-0.179471	1.0693	0.946501	0.745416	-0.0737534	1.7313	0.0997417	-0.482859	0.0185653	0.715558
Q9DAM7	Tmem263	Transmembrane protein 263	4	-1.8635	-0.862362	0.184145	0.763883	0.856345	0.39611	0.525384	1.47417	0.118813	-0.619714	0.0335605	0.6508
Q9DAW9	Cnn3	Calponin-3	18	1.2505	0.215621	1.37942	-0.975981	-0.834262	-0.906561	-0.128736	2.11303	0.0926278	1.85238	0.00770843	3.61095
Q9DB26	Phyhd1	Phytanoyl-CoA dioxygenase domain-containing protein 1	7	1.5611	0.431913	0.844195	-0.454934	-1.07992	-1.12155	-0.180802	2.08892	0.0895667	1.7574	0.00814848	3.38088
Q9DB29	Iah1	Isoamyl acetate-hydrolyzing esterase 1 homolog	4	1.74698	-0.00758229	0.890161	-0.201261	-0.496867	-0.926892	-1.00454	1.62106	0.10444	0.906813	0.02393	1.8749
Q9DBG5	Plin3	Perilipin-3	13	1.81827	0.340805	0.396145	-0.829095	-1.25484	-0.0811627	-0.390123	1.49537	0.115846	0.639793	0.0319614	1.55811
Q9DBG9	Tax1bp3	Tax1-binding protein 3	4	1.84658	0.276777	0.628838	-0.767755	-0.80495	-0.893963	-0.28553	1.87079	0.0962618	1.15804	0.0134652	2.23154
Q9DBR1	Xrn2	5'-3' exoribonuclease 2	9	-1.87259	-0.51418	-0.420986	0.550664	0.633448	0.690948	0.932692	2.00797	0.0897684	-0.66346	0.00981813	0.631362
Q9DBS5	Klc4	Kinesin light chain 4	11	1.61331	0.677431	0.59819	-1.1771	-0.276324	-0.927772	-0.507737	2.24857	0.0876512	0.556471	0.005642	1.47067
Q9DBY1	Syvn1	E3 ubiquitin-protein ligase synoviolin	3	-1.65178	-1.139	0.0814076	0.977939	0.664712	0.517052	0.549667	1.77638	0.0993675	-1.18505	0.0167349	0.43981
Q9DC11	Plxdc2	Plexin domain-containing protein 2	6	1.83281	0.654957	0.177484	-0.622844	-1.13839	-0.242448	-0.661575	1.68757	0.102577	0.583485	0.0205321	1.49846
Q9DC28	Csnk1d	Casein kinase I isoform delta	2	-2.0193	-0.381551	-0.196006	0.610826	0.555804	0.844786	0.58544	1.56379	0.108916	-0.726172	0.0273029	0.604506
Q9DC50	Crot	Peroxisomal carnitine O-octanoyltransferase	2	0.125462	0.995384	1.61258	-0.664713	-0.845903	-0.117415	-1.10539	1.82831	0.0981714	0.814369	0.0148488	1.75853
Q9DC69	Ndufa9	NADH dehydrogenase [ubiquinone] 1 alpha subcomplex subunit 9, mitochondrial	20	-0.783504	-1.05307	-0.844406	1.34263	0.481253	1.19097	-0.333875	1.71833	0.100213	-0.402214	0.019128	0.756696
Q9DCG9	Trmt112	Multifunctional methyltransferase subunit TRM112-like protein	3	1.34525	0.700484	0.399848	-0.504791	-1.80902	-0.108946	-0.0228284	1.3352	0.131564	0.576795	0.0462173	1.49153
Q9DCJ9	Npl	N-acetylneuraminate lyase	11	1.41309	0.0926571	1.17405	-0.590711	-0.645192	-1.35778	-0.0861149	1.71599	0.100522	1.39346	0.0192315	2.62709
Q9DCL8	Ppp1r2	Protein phosphatase inhibitor 2	8	-1.73723	-0.475939	-0.624377	0.70685	1.00186	0.228891	0.899944	2.0899	0.0907004	-0.455645	0.00813014	0.729184
Q9DCL9	Paics	Bifunctional phosphoribosylaminoimidazole carboxylase/phosphoribosylaminoimidazole succinocarboxamide synthetase	22	2.02925	0.213057	0.318603	-0.672174	-0.709252	-0.383818	-0.795664	1.50444	0.11551	0.414328	0.031301	1.33268
Q9DCZ1	Gmpr	GMP reductase 1	12	-1.93366	-0.30187	-0.513698	0.77123	0.678245	0.593148	0.706609	1.86396	0.0966974	-0.534545	0.0136786	0.690376
Q9DCZ4	Apoo	MICOS complex subunit Mic26	5	-1.17837	-0.946591	-0.632447	1.38078	0.0424601	1.17555	0.158622	1.8829	0.095754	-0.508543	0.013095	0.702932
Q9EP53	Tsc1	Hamartin	12	-1.61017	0.373329	-1.26951	0.572374	0.646976	0.845934	0.441064	1.4207	0.123849	-0.449945	0.0379576	0.732071
Q9EPB5	Serhl	Serine hydrolase-like protein	3	1.47437	0.286767	0.886356	-1.01671	-1.36764	-0.230663	-0.0324843	1.65391	0.103821	0.858952	0.0221864	1.81372
Q9EQF6	Dpysl5	Dihydropyrimidinase-related protein 5	32	1.44837	1.21653	0.268438	-0.497549	-1.07432	-0.576586	-0.784886	2.40844	0.0811429	0.769947	0.0039045	1.70521
Q9EQK5	Mvp	Major vault protein	31	1.57252	0.293464	0.992598	-1.11671	-0.864539	-0.634248	-0.243081	2.15192	0.092233	2.09016	0.00704827	4.25796
Q9EQN3	Tsc22d4	TSC22 domain family protein 4	5	1.68315	0.362295	0.847943	-0.620564	-1.08669	-0.746806	-0.439334	2.26355	0.0862619	0.901932	0.00545062	1.86857
Q9EQT6	Syt13	Synaptotagmin-13	3	-1.6442	-0.168727	-0.998781	0.770939	0.757696	0.268048	1.01502	2.01848	0.0904317	-0.527326	0.00958344	0.693839
Q9EQX4	Aif1l	Allograft inflammatory factor 1-like	4	1.63615	0.0931521	0.707443	-0.845685	-0.490559	0.241098	-1.3416	1.32337	0.132022	1.05083	0.0474931	2.07173
Q9EQZ6	Rapgef4	Rap guanine nucleotide exchange factor 4	3	-2.02609	-0.139256	-0.36852	0.863441	0.390524	0.533595	0.74631	1.46205	0.119756	-1.52497	0.0345105	0.347487
Q9ER73	Elp4	Elongator complex protein 4	7	-1.84967	-0.667442	-0.188109	0.873865	0.739678	0.855052	0.236622	1.76768	0.0996203	-0.524779	0.0170735	0.695066
Q9ERD7	Tubb3	Tubulin beta-3 chain	11	0.926709	1.16198	0.925334	-0.501554	-0.929207	-0.259448	-1.32381	2.78146	0.0715333	0.685331	0.00165401	1.60807
Q9ERI6	Rdh14	Retinol dehydrogenase 14	13	-1.92186	-0.410165	-0.306198	1.06576	0.61794	0.66596	0.288559	1.63679	0.103789	-0.573711	0.0230784	0.671886
Q9ERQ8	Ca7	Carbonic anhydrase 7	5	-1.02075	-1.08421	-0.536272	0.377854	1.67352	-0.139546	0.729405	1.64233	0.104809	-0.484144	0.022786	0.714921
Q9ES74	Nek7	Serine/threonine-protein kinase Nek7	7	1.392	-0.0898262	1.24972	-0.869386	-1.22784	-0.478025	0.0233625	1.4901	0.116672	0.603315	0.0323521	1.5192
Q9ES97	Rtn3	Reticulon-3	20	-2.01919	-0.0703401	-0.384192	0.683406	0.825061	0.762513	0.202747	1.37386	0.129268	-0.717301	0.0422801	0.608234
Q9EST5	Anp32b	Acidic leucine-rich nuclear phosphoprotein 32 family member B	3	1.92354	0.274826	0.402775	-1.03119	-0.196367	-0.778871	-0.594712	1.57111	0.108567	0.396446	0.0268468	1.31626
Q9ET26	Rnf114	E3 ubiquitin-protein ligase RNF114	6	2.04126	0.00541299	0.379138	-0.420444	-0.959715	-0.672788	-0.372861	1.30893	0.134966	0.881546	0.0490992	1.84235
Q9ET77	Jph3	Junctophilin-3	10	-1.72425	-0.294266	-0.581841	0.556643	1.37054	0.0308046	0.642365	1.56977	0.108669	-0.737397	0.0269298	0.599821
Q9JHK5	Plek	Pleckstrin	6	1.54888	0.224084	0.85866	-0.844252	-0.806914	-1.18627	0.20581	1.62478	0.104482	1.97009	0.0237255	3.91792
Q9JHL1	Nherf2	Na(+)/H(+) exchange regulatory cofactor NHE-RF2	5	1.29817	0.0502727	1.32877	-0.962904	-1.21297	-0.356624	-0.144716	1.71087	0.100327	0.831848	0.0194592	1.77996
Q9JHU2	Palmd	Palmdelphin	10	-1.61935	-0.498916	-0.410599	-0.269185	0.616585	0.837562	1.3439	1.45439	0.120046	-0.640731	0.0351244	0.641388
Q9JI10	Stk3	Serine/threonine-protein kinase 3	4	1.11543	0.610894	0.715886	-1.91868	-0.354643	-0.240554	0.0716659	1.33067	0.131853	0.923883	0.0467013	1.89722
Q9JI18	Lrp1b	Low-density lipoprotein receptor-related protein 1B	13	-1.55159	-0.955751	-0.229596	0.135265	1.21471	0.985672	0.401289	1.83613	0.098	-0.453379	0.0145839	0.73033
Q9JI19	Fibp	Acidic fibroblast growth factor intracellular-binding protein	8	-1.63714	0.449525	-1.2511	0.453919	0.780021	0.524086	0.680683	1.32598	0.132203	-0.468655	0.0472083	0.722638
Q9JIA1	Lgi1	Leucine-rich glioma-inactivated protein 1	14	-1.8331	0.0614505	-0.772777	0.747761	1.00997	0.667346	0.119349	1.47838	0.118481	-0.446632	0.0332366	0.733754
Q9JII6	Akr1a1	Aldo-keto reductase family 1 member A1	9	0.754212	1.07401	1.23344	-0.566483	-0.973692	-0.35463	-1.16686	3.08551	0.0716129	0.390317	0.000821272	1.31068
Q9JIX0	Eny2	Transcription and mRNA export factor ENY2	4	1.15905	1.46176	-0.0409922	-1.09062	-1.03803	0.0477795	-0.498942	1.53521	0.110811	0.452378	0.0291602	1.36829
Q9JIY5	Htra2	Serine protease HTRA2, mitochondrial	9	2.03513	0.0490161	0.394005	-0.784199	-0.823927	-0.315999	-0.554022	1.38008	0.128417	0.436705	0.0416793	1.35351
Q9JJF0	Nap1l5	Nucleosome assembly protein 1-like 5	4	1.58433	1.02946	0.245196	-0.234971	-0.988094	-0.805924	-0.830007	2.15319	0.0926829	1.36115	0.00702765	2.5689
Q9JK42	Pdk2	[Pyruvate dehydrogenase (acetyl-transferring)] kinase isozyme 2, mitochondrial	9	-0.778459	-0.941161	-1.07505	1.03873	1.11355	0.964308	-0.321916	1.97398	0.091817	-0.526048	0.0106175	0.694454
Q9JK92	Hspb8	Heat shock protein beta-8	5	1.85323	-0.189965	0.853021	-0.435724	-0.953976	-0.746728	-0.379854	1.43543	0.123295	1.3535	0.0366922	2.55531
Q9JKF6	Nectin1	Nectin-1	8	-0.789892	-1.23107	-0.687816	0.623645	1.3454	1.04619	-0.306448	1.77514	0.0991404	-0.45525	0.0167828	0.729384
Q9JKY0	Cnot9	CCR4-NOT transcription complex subunit 9	7	-1.34235	-1.18493	-0.568124	0.906476	0.755728	0.55626	0.87694	3.36956	0.0644706	-0.397509	0.000427013	0.759168
Q9JLM8	Dclk1	Serine/threonine-protein kinase DCLK1	12	-2.07573	-0.192155	-0.231447	0.683474	0.749123	0.575597	0.491138	1.41044	0.124998	-0.803482	0.0388654	0.572965
Q9JLM9	Grb14	Growth factor receptor-bound protein 14	4	-1.81641	-0.620257	-0.267621	0.402847	1.17377	0.378804	0.748873	1.76574	0.0994706	-0.546665	0.0171498	0.684601
Q9JLV1	Bag3	BAG family molecular chaperone regulator 3	21	1.70595	0.116319	0.958217	-0.440158	-1.07004	-0.714091	-0.5562	1.93835	0.0910148	1.06769	0.0115253	2.09608
Q9JLV6	Pnkp	Bifunctional polynucleotide phosphatase/kinase	2	1.35568	0.780995	0.644912	-1.52685	-0.609263	0.0130356	-0.658502	1.94105	0.0922182	1.36051	0.0114538	2.56775
Q9JME5	Ap3b2	AP-3 complex subunit beta-2	39	-1.99665	-0.143701	-0.441883	0.933072	0.436134	0.584994	0.628034	1.53922	0.110346	-0.526528	0.0288924	0.694224
Q9JMF3	Gng13	Guanine nucleotide-binding protein G(I)/G(S)/G(O) subunit gamma-13	4	-1.74328	-0.333951	-0.39348	1.25344	0.665298	0.790066	-0.238087	1.36965	0.129159	-0.861393	0.0426924	0.550421
Q9JMH6	Txnrd1	Thioredoxin reductase 1, cytoplasmic	17	1.33619	0.550517	1.13525	-1.04525	-0.895124	-0.809144	-0.272446	2.82645	0.0718491	0.595953	0.00149124	1.51147
Q9QWR8	Naga	Alpha-N-acetylgalactosaminidase	11	2.01096	-0.00474472	0.436078	-0.695747	-0.917887	-0.633361	-0.195296	1.33077	0.131974	0.565321	0.0466904	1.47972
Q9QXG4	Acss2	Acetyl-coenzyme A synthetase, cytoplasmic	11	-1.06401	-0.604361	-1.30284	1.12216	0.977863	0.75986	0.111335	2.56726	0.0788636	-0.429234	0.0027086	0.742656
Q9QXM1	Jmy	Junction-mediating and -regulatory protein	3	-1.75412	-0.811079	-0.100702	1.17085	0.531436	0.744006	0.219612	1.68881	0.10221	-1.28856	0.0204734	0.409359
Q9QY81	Nup210	Nuclear pore membrane glycoprotein 210	5	-0.414165	-1.50244	-0.605748	1.03953	0.645064	1.24246	-0.404707	1.44453	0.122136	-0.589819	0.0359314	0.664426
Q9QYB1	Clic4	Chloride intracellular channel protein 4	15	1.96416	-0.102513	0.619025	-0.946151	-0.43367	-0.378443	-0.72241	1.38365	0.128912	0.968599	0.0413379	1.95694
Q9QYB5-2	Add3	Isoform 1 of Gamma-adducin	2	1.14594	0.62192	0.8726	-1.81725	-0.357352	-0.234195	-0.231661	1.6409	0.104408	1.86602	0.0228613	3.64526
Q9QYI4	Dnajb12	DnaJ homolog subfamily B member 12	6	-1.65553	-0.82237	-0.516367	0.628963	0.934906	0.82388	0.606519	2.67719	0.0761644	-0.965049	0.00210286	0.512261
Q9QYK9	Pnck	Calcium/calmodulin-dependent protein kinase type 1B	5	-0.764341	-0.276757	-1.73929	0.792528	0.177581	0.816116	0.994166	1.9381	0.0907456	-0.677731	0.0115318	0.625148
Q9QYR6	Map1a	Microtubule-associated protein 1A	135	-1.8618	-0.63713	-0.265281	0.886136	0.584523	0.863401	0.43015	1.89893	0.094306	-0.620642	0.0126204	0.650381
Q9QYS2	Grm3	Metabotropic glutamate receptor 3	16	-1.28199	0.287178	-1.43791	0.810267	0.88013	0.871041	-0.128714	1.31803	0.132956	-0.871193	0.0480803	0.546694
Q9QZA0	Ca5b	Carbonic anhydrase 5B, mitochondrial	3	1.27889	0.720017	1.03898	-0.558395	-1.1919	-0.323524	-0.964074	2.92294	0.0742857	1.41318	0.00119416	2.66324
Q9QZW0	Atp11c	Phospholipid-transporting ATPase 11C	4	-1.24678	-0.0955764	-1.18466	0.489767	-0.14408	1.53409	0.647245	1.45159	0.12052	-0.919172	0.0353516	0.528813
Q9R008	Mvk	Mevalonate kinase	8	-0.157593	-1.23417	-1.33709	0.401616	0.836888	1.33336	0.156989	1.81824	0.0985948	-0.419775	0.015197	0.747541
Q9R0H0	Acox1	Peroxisomal acyl-coenzyme A oxidase 1	15	1.68226	0.587843	0.640126	-0.99807	-0.851824	-0.78587	-0.274468	2.32219	0.0814805	0.538712	0.00476226	1.45267
Q9R0N0	Galk1	Galactokinase	15	1.8439	0.449051	0.498135	-0.764053	-1.03575	-0.529967	-0.461321	1.96486	0.0916294	0.678174	0.0108429	1.60011
Q9R0N7-4	Syt7	Isoform 4 of Synaptotagmin-7	3	-2.04144	-0.111723	-0.301561	0.844134	0.786989	0.582114	0.241491	1.34759	0.131324	-1.58309	0.0449168	0.333767
Q9R0Q7	Ptges3	Prostaglandin E synthase 3	8	1.58743	0.80618	0.602871	-0.65677	-0.534622	-1.14784	-0.65725	2.68838	0.0766857	0.382666	0.00204938	1.30375
Q9R118	Htra1	Serine protease HTRA1	10	0.900713	0.862189	1.11254	-0.818935	-0.485972	-0.0546892	-1.51585	2.20449	0.0921739	0.743369	0.00624461	1.67408
Q9R190	Mta2	Metastasis-associated protein MTA2	10	-1.75193	-0.777002	-0.272572	0.349399	0.839292	0.555753	1.05706	1.99158	0.0909252	-0.491355	0.0101957	0.711357
Q9R1C6	Dgke	Diacylglycerol kinase epsilon	11	-1.87465	-0.438128	-0.10944	0.998	0.712423	0.868185	-0.156388	1.30423	0.135885	-0.676867	0.0496326	0.625522
Q9R1J0	Nsdhl	Sterol-4-alpha-carboxylate 3-dehydrogenase, decarboxylating	3	-1.52753	-0.213901	-1.08066	0.90133	0.586431	1.11805	0.216275	2.04656	0.0901364	-0.819677	0.00898345	0.566569
Q9R1L5	Mast1	Microtubule-associated serine/threonine-protein kinase 1	11	-1.16107	-0.708182	-1.09827	1.06008	0.763274	1.11212	0.0320445	2.55067	0.0743918	-0.732085	0.00281406	0.602033
Q9R1Q8	Tagln3	Transgelin-3	16	1.75577	0.0325256	0.958097	-0.589086	-0.858157	-0.837903	-0.461243	1.85745	0.0970532	0.597947	0.013885	1.51356
Q9WTK3	Gpaa1	Glycosylphosphatidylinositol anchor attachment 1 protein	2	0.085576	-1.48331	-1.07217	0.954729	1.00117	0.803346	-0.289335	1.36852	0.129302	-0.471798	0.0428035	0.721065
Q9WTK5	Nfkb2	Nuclear factor NF-kappa-B p100 subunit	3	0.70317	0.308169	1.78136	-0.359306	-1.0836	-0.567429	-0.782356	1.96893	0.091767	1.40978	0.0107416	2.65697
Q9WTP6	Ak2	Adenylate kinase 2, mitochondrial	11	1.72139	0.0175383	0.970624	-0.808957	-0.910657	-0.740616	-0.249325	1.77677	0.099546	0.677023	0.0167198	1.59884
Q9WTP7	Ak3	GTP:AMP phosphotransferase AK3, mitochondrial	19	1.97758	0.292866	0.26058	-0.583316	-0.64628	-0.244092	-1.05734	1.4577	0.119912	0.589503	0.0348578	1.50473
Q9WTR5	Cdh13	Cadherin-13	9	-1.23779	-1.39427	-0.144832	1.31948	0.296354	0.577621	0.583447	1.92951	0.0913526	-0.383229	0.0117621	0.76672
Q9WU40	Lemd3	Inner nuclear membrane protein Man1	4	-1.39517	-1.16834	-0.384251	0.474661	0.578896	1.25239	0.641815	2.46611	0.0808929	-1.13699	0.00341895	0.454708
Q9WU42	Ncor2	Nuclear receptor corepressor 2	4	-1.74179	-0.428735	-0.613224	0.216162	0.749036	1.17852	0.640026	1.94641	0.0919144	-0.529641	0.0113132	0.692727
Q9WU60	Atrn	Attractin	10	-1.82513	-0.529489	-0.238616	0.938893	1.09479	0.497692	0.0618596	1.55765	0.109174	-0.519529	0.027692	0.6976
Q9WUC3	Ly6h	Lymphocyte antigen 6H	6	-1.85055	-0.0218853	-0.656446	1.02443	0.738219	0.740934	0.0252994	1.45443	0.120184	-1.1757	0.0351214	0.442669
Q9WUN2	Tbk1	Serine/threonine-protein kinase TBK1	13	-1.70145	-0.371787	-0.779557	0.682724	0.600195	1.17259	0.397277	2.13447	0.0919628	-0.584867	0.00733715	0.666711
Q9WUU7	Ctsz	Cathepsin Z	6	1.39359	0.34692	1.05524	-0.821155	-1.14489	-0.912209	0.0824999	1.97675	0.0919868	1.97411	0.01055	3.92885
Q9WV32	Arpc1b	Actin-related protein 2/3 complex subunit 1B	15	1.43271	0.0280779	1.08307	-0.769704	-1.25372	-0.746952	0.226517	1.4775	0.11849	1.48539	0.0333043	2.79992
Q9WV34	Mpp2	MAGUK p55 subfamily member 2	27	-1.75829	0.183739	-1.0375	0.818153	0.422251	0.615673	0.755981	1.59	0.105773	-0.47103	0.025704	0.721449
Q9WV54	Asah1	Acid ceramidase	19	2.04019	0.176476	0.258589	-0.370009	-0.963568	-0.676971	-0.464707	1.37601	0.128963	0.559365	0.0420718	1.47362
Q9WV95	Phlda3	Pleckstrin homology-like domain family A member 3	4	1.76688	0.255865	0.795737	-0.842946	-0.364439	-0.667176	-0.943918	2.03672	0.0899926	1.43378	0.00918925	2.70154
Q9WVK4	Ehd1	EH domain-containing protein 1	21	-1.66846	-1.00365	-0.235678	0.627562	0.850039	0.630689	0.799503	2.31349	0.0818462	-0.410336	0.00485861	0.752448
Q9Z0J0	Npc2	NPC intracellular cholesterol transporter 2	5	1.55828	0.362207	0.847484	-0.867599	-1.33073	-0.419939	-0.149699	1.9079	0.0936807	1.34297	0.0123623	2.53673
Q9Z0U1	Tjp2	Tight junction protein ZO-2	35	1.90316	0.0914658	0.669059	-0.919796	-0.718023	-0.382164	-0.6437	1.68454	0.102822	0.864216	0.0206755	1.82035
Q9Z0V2	Kcnd2	Potassium voltage-gated channel subfamily D member 2	8	-1.98858	0.118789	-0.614103	0.380946	0.825478	0.561948	0.715526	1.38823	0.128554	-1.00797	0.0409046	0.497246
Q9Z0V7	Timm17b	Mitochondrial import inner membrane translocase subunit Tim17-B	3	0.0594969	-1.1734	-1.50485	1.06044	0.918914	0.621061	0.0183435	1.60178	0.105776	-0.793378	0.0250161	0.576992
Q9Z1Q5	Clic1	Chloride intracellular channel protein 1	11	1.44066	0.173879	1.12223	-0.755244	-1.04279	-0.987274	0.0485493	1.83574	0.0978024	1.32221	0.0145969	2.50049
Q9Z218	Dpp6	Dipeptidyl aminopeptidase-like protein 6	31	-1.85495	-0.0860372	-0.677283	0.896271	0.869342	0.71829	0.134366	1.60091	0.105429	-0.583152	0.0250663	0.667504
Q9Z2C5	Mtm1	Myotubularin	3	1.38964	0.511454	0.941873	0.0136701	-0.689844	-1.30319	-0.86361	2.10553	0.0926344	2.15978	0.00784271	4.46845
Q9Z2M7	Pmm2	Phosphomannomutase 2	8	1.887	0.299122	0.536891	-0.907743	-0.301263	-0.774851	-0.739156	1.80551	0.0987029	0.631196	0.0156492	1.54885

## Sheet: DEPs i4F-P301S+Veh vs i4F+Dox
Uniprot	Gene	Protein name	Peptides	TAU - VEH 1 Hip	TAU - VEH 2 Hip	TAU - VEH 3 Hip	TAU - VEH 4 Hip	WT - DOX 1 Hip	WT - DOX 2 Hip	WT - DOX 3 Hip	WT - DOX 4 Hip	Log -p-value	q-value	Log2 FoldChange	p-value	Fold Change
A0A140LIF8	Irgm2	Immunity-related GTPase family M protein 2	8	-0.381175	1.31556	1.02737	1.20101	-0.901931	-0.545381	-1.00564	-0.709818	2.08528	0.11824	-1.93403	0.00821715	0.261697
A2AJA9	Ajm1	Apical junction component 1 homolog	2	0.308909	-0.316665	-1.515	-1.23705	1.22363	0.276539	1.18286	0.0767789	1.43474	0.142377	0.635163	0.03675	1.55311
A2ALS5	Rap1gap	Rap1 GTPase-activating protein 1	2	0.591306	-1.21431	-1.63256	-0.473711	0.637444	0.58959	1.20047	0.301769	1.39778	0.14572	0.652351	0.0400148	1.57173
A2APY7	Ndufaf5	Arginine-hydroxylase NDUFAF5, mitochondrial	3	-0.943149	0.00778758	-0.902148	-1.54817	0.965046	0.808346	0.718876	0.893413	2.6985	0.1225	0.505074	0.00200216	1.4192
A2RSJ4	Bltp3b	Bridge-like lipid transfer protein family member 3B	19	-0.200755	-1.11654	-1.61817	-0.0437775	1.06333	0.165743	0.426241	1.32394	1.74353	0.122332	0.442802	0.0180496	1.35924
A6H6A9-3	Rabgap1l	Isoform 3 of Rab GTPase-activating protein 1-like	10	0.0962534	-1.63688	-0.797435	-0.709954	0.993426	0.274466	0.377838	1.40229	1.86028	0.121929	0.454011	0.013795	1.36984
B0F2B4	Nlgn4l	Neuroligin 4-like	6	0.64491	-1.40429	-1.1339	-0.988212	0.288963	0.939714	0.919432	0.733383	1.59555	0.135698	0.857879	0.0253773	1.81237
B1AXV0	Frrs1l	DOMON domain-containing protein FRRS1L	10	0.666504	-1.29302	-1.61958	-0.439143	0.514053	1.02948	0.78551	0.356196	1.34655	0.152134	0.755381	0.0450251	1.68808
B1AZP2-2	Dlgap4	Isoform 2 of Disks large-associated protein 4	3	0.779244	-1.47021	-1.2613	-0.831142	0.784256	0.705314	0.643562	0.650283	1.4642	0.142872	0.824651	0.03434	1.77111
B2RXS4	Plxnb2	Plexin-B2	31	-0.487379	0.792527	1.69005	0.813075	-1.33771	-0.458075	-0.735502	-0.276989	1.49608	0.138714	-0.748509	0.0319098	0.595218
B9EJA2	Cttnbp2	Cortactin-binding protein 2	30	-0.0588965	-1.26192	-1.43474	-0.65061	0.886413	0.782162	0.78164	0.955953	2.77389	0.136258	0.72863	0.00168311	1.65707
D3YXJ0	Dgkh	Diacylglycerol kinase eta	4	-0.371284	-0.48821	-1.84743	-0.562369	0.409384	0.953071	0.936623	0.970219	2.34048	0.1114	0.894242	0.00456578	1.85863
D3YZU1	Shank1	SH3 and multiple ankyrin repeat domains protein 1	59	0.50222	-1.33818	-1.6808	-0.278052	0.821323	0.456424	0.861027	0.656039	1.4787	0.142031	0.595978	0.0332124	1.5115
D3Z7P3	Gls	Glutaminase kidney isoform, mitochondrial	6	0.153547	-1.07324	-1.16106	-1.13036	1.35962	0.845732	0.757045	0.248724	2.19446	0.113594	0.824233	0.00639057	1.77059
E9PUQ8	Dgkd	Diacylglycerol kinase delta	9	0.592779	-1.17036	-1.58949	-0.641376	0.270243	0.889253	0.581856	1.06709	1.49629	0.138936	0.510668	0.031894	1.42471
E9Q7G0	Numa1	Nuclear mitotic apparatus protein 1	41	-0.266255	0.868625	1.61652	0.792852	-1.41891	-0.744274	-0.371527	-0.477026	1.79724	0.118813	-0.511425	0.01595	0.701529
G3X9J0	Sipa1l3	Signal-induced proliferation-associated 1-like protein 3	31	-1.636	-0.43107	-1.00359	0.298669	0.743137	0.123502	0.378837	1.52652	1.44985	0.142663	0.766117	0.0354933	1.70069
G5E829	Atp2b1	Plasma membrane calcium-transporting ATPase 1	35	-0.180467	-1.01033	-1.74332	-0.0412229	0.0791693	0.727848	1.18146	0.986871	1.73725	0.121296	0.67073	0.0183128	1.59188
O08709	Prdx6	Peroxiredoxin-6	29	-0.563972	0.626444	1.95771	0.718279	-0.643298	-0.775938	-0.825213	-0.494014	1.40878	0.143645	-1.17578	0.0390143	0.442644
O08784	Tcof1	Treacle protein	11	-0.0753007	0.652623	1.42114	1.23672	-1.25554	-0.885996	-0.719888	-0.373762	2.25274	0.108846	-0.609196	0.00558801	0.655562
O08908	Pik3r2	Phosphatidylinositol 3-kinase regulatory subunit beta	8	-0.496499	-1.20117	-1.49486	0.0431362	1.38249	0.417722	0.476716	0.87246	2.05674	0.120556	0.416738	0.00877536	1.33491
O08914	Faah	Fatty-acid amide hydrolase 1	13	0.378153	-0.707386	-1.96594	-0.513473	0.28667	0.709869	0.912297	0.899809	1.49656	0.139383	0.636713	0.0318746	1.55478
O08967	Cyth3	Cytohesin-3	3	-0.0519224	-0.669619	-1.60374	-0.857475	1.01768	0.64047	0.199466	1.32514	2.12922	0.114038	0.717931	0.00742642	1.64482
O08992	Sdcbp	Syntenin-1	8	-0.969965	-0.98741	-1.26828	0.110329	0.841502	0.224772	0.474276	1.57477	1.98701	0.121877	0.521625	0.0103036	1.43557
O09044	Snap23	Synaptosomal-associated protein 23	9	-0.311599	1.26541	1.63968	0.23759	-1.31518	-0.706809	-0.410175	-0.398921	1.52613	0.138168	-0.90347	0.0297761	0.5346
O09114	Ptgds	Prostaglandin-H2 D-isomerase	2	0.234277	1.1477	1.15748	0.790482	-1.18351	-1.37184	-0.186509	-0.588087	2.51401	0.109818	-1.98245	0.00306187	0.25306
O35114	Scarb2	Lysosome membrane protein 2	7	-0.547513	1.16457	1.31655	0.961971	-1.28692	-0.867932	-0.397903	-0.342815	1.61573	0.133776	-0.715484	0.0242254	0.609001
O35188	Cx3cl1	Fractalkine	5	0.477716	-0.914962	-1.3001	-1.18521	1.2172	0.893854	0.0667612	0.744748	1.65541	0.128543	0.722359	0.0221099	1.64988
O35250	Exoc7	Exocyst complex component 7	3	0.130879	-1.76803	-0.77649	-0.673887	1.28587	0.396004	0.673846	0.731803	1.93301	0.12261	0.620364	0.0116679	1.53726
O35393	Efnb3	Ephrin-B3	9	-0.238369	0.981476	1.63052	0.577066	-1.47354	-0.614055	-0.247963	-0.615139	1.69831	0.1272	-0.866887	0.0200303	0.548329
O35449	Prrt1	Proline-rich transmembrane protein 1	2	-0.560412	-0.952753	-1.50565	-0.403344	0.430194	0.794104	0.856505	1.34136	2.8361	0.142923	0.847517	0.00145847	1.7994
O35604	Npc1	NPC intracellular cholesterol transporter 1	5	-0.348654	0.514236	1.90611	0.707681	-1.31917	-0.616235	-0.378022	-0.465946	1.4591	0.142194	-0.697438	0.034746	0.616666
O35621	Pmm1	Phosphomannomutase 1	12	0.493129	-0.95821	-1.63886	-0.843675	1.15872	0.698132	0.63516	0.455598	1.69353	0.128136	0.473138	0.0202522	1.38813
O35639	Anxa3	Annexin A3	22	-0.667409	1.41826	1.1395	0.91077	-0.980684	-0.99803	-0.655298	-0.167108	1.48681	0.140634	-1.48261	0.0325982	0.35784
O35681	Syt3	Synaptotagmin-3	10	0.328108	-1.4193	-1.48691	-0.518017	0.779173	0.762567	0.745177	0.809196	1.94943	0.122714	0.719923	0.0112349	1.64709
O35887	Calu	Calumenin	14	-0.397852	1.77764	1.00313	0.548476	-0.92278	-0.922884	-0.745286	-0.340449	1.66872	0.128691	-0.620398	0.0214427	0.650492
O54724	Cavin1	Caveolae-associated protein 1	12	-0.0227589	1.59243	1.11838	0.142496	-0.881999	-1.28491	-0.853078	0.189433	1.52543	0.137549	-1.02963	0.0298243	0.489837
O55033	Nck2	Cytoplasmic protein NCK2	14	-0.916703	-0.399484	-1.75974	-0.0262083	0.837483	0.640232	0.326371	1.29804	1.96108	0.124236	0.398771	0.0109376	1.31838
O55106	Strn	Striatin	27	-0.185448	-1.28108	-1.39305	-0.410425	1.33415	0.551816	0.397789	0.986256	2.34239	0.112525	0.393428	0.00454583	1.31351
O55125	Nipsnap1	Protein NipSnap homolog 1	14	0.074069	-1.11277	-1.55631	-0.512882	1.40514	0.860377	0.392551	0.449823	1.97233	0.12287	0.543447	0.0106578	1.45745
O55222	Ilk	Integrin-linked protein kinase	20	-0.525409	1.15539	1.48137	0.852956	-0.778377	-0.908084	-0.970659	-0.307187	1.71965	0.124717	-0.609343	0.0190701	0.655495
O70250	Pgam2	Phosphoglycerate mutase 2	8	-0.576941	-0.874694	-1.37209	-0.31098	1.28545	-0.0565978	0.478064	1.42779	2.02618	0.121714	0.941587	0.00941501	1.92064
O70318	Epb41l2	Band 4.1-like protein 2	49	-0.115915	0.0478884	1.88416	1.01487	-0.488691	-0.658572	-0.445507	-1.23824	1.52603	0.137696	-0.504746	0.0297829	0.704784
O70404	Vamp8	Vesicle-associated membrane protein 8	2	-0.102021	1.39686	0.846291	0.568442	-1.79921	-0.792878	-0.310051	0.192571	1.37456	0.149565	-1.02037	0.0422125	0.492991
O70433	Fhl2	Four and a half LIM domains protein 2	8	-1.06973	-1.14138	-1.17265	0.165693	0.709578	0.83157	0.314377	1.36254	2.21101	0.114165	1.00575	0.00615162	2.00799
O70572	Smpd2	Sphingomyelin phosphodiesterase 2	2	1.00497	1.09275	0.743	0.00232374	-1.47114	-1.36621	0.323568	-0.329268	1.54223	0.136844	-0.711365	0.0286929	0.610742
O88487	Dync1i2	Cytoplasmic dynein 1 intermediate chain 2	16	-0.0765589	0.827401	1.73353	0.694781	-0.839496	-0.908733	-0.349812	-1.08111	2.12116	0.114247	-0.476094	0.00756546	0.718922
O88531	Ppt1	Palmitoyl-protein thioesterase 1	13	-0.0494906	0.677685	2.00096	0.23857	-0.358678	-0.477355	-0.846821	-1.18487	1.57617	0.136206	-0.393286	0.0265358	0.761393
O88533	Ddc	Aromatic-L-amino-acid decarboxylase	8	-0.0575305	0.471541	1.71544	0.828506	-1.15609	-1.23302	-0.0329022	-0.535941	1.70964	0.126234	-0.595007	0.0195148	0.662041
O88738	Birc6	Baculoviral IAP repeat-containing protein 6	21	0.0246415	-1.19984	-1.39438	-0.703931	1.06828	0.252083	0.913967	1.03917	2.35175	0.110531	0.429664	0.00444885	1.34692
O88848	Arl6	ADP-ribosylation factor-like protein 6	5	0.249479	-1.22441	-0.354228	-1.34589	1.72556	0.699565	0.166877	0.0830457	1.33502	0.153764	0.982356	0.0462361	1.97569
O88910	Mpp3	MAGUK p55 subfamily member 3	16	-0.526286	-1.5624	-0.770845	-0.51283	1.50052	0.626287	0.571507	0.674043	2.65183	0.125023	0.579379	0.00222933	1.49421
O88958	Gnpda1	Glucosamine-6-phosphate isomerase 1	9	0.0632804	1.27517	1.00915	0.395065	0.573741	-1.05731	-1.44308	-0.816021	1.41385	0.143956	-0.433145	0.0385612	0.740645
O89017	Lgmn	Legumain	2	-0.878078	1.07284	1.12045	1.33099	-0.877301	-0.861341	-0.706417	-0.201144	1.30304	0.157566	-0.749753	0.0497687	0.594706
O89023	Tpp1	Tripeptidyl-peptidase 1	4	-0.175247	1.34578	1.63829	0.21	-0.580752	-0.636412	-1.08082	-0.720843	1.80928	0.120333	-0.499755	0.0155139	0.707227
O89084	Pde4a	3',5'-cyclic-AMP phosphodiesterase 4A	2	-1.55631	-0.400819	-0.832878	-0.410442	0.572276	0.22995	0.812451	1.58577	2.16949	0.113252	0.715715	0.00676875	1.6423
O89116	Vti1a	Vesicle transport through interaction with t-SNAREs homolog 1A	7	0.359491	-1.69132	-1.25186	-0.407521	0.847889	0.647955	0.64723	0.848129	1.76301	0.122607	0.506243	0.0172582	1.42035
P01898	H2-Q10	H-2 class I histocompatibility antigen, Q10 alpha chain	6	-1.06091	-1.01216	-1.32722	0.0690532	0.962497	0.429245	0.754958	1.18453	2.51798	0.110523	1.08763	0.00303402	2.12524
P04441	Cd74	H-2 class II histocompatibility antigen gamma chain	9	-0.515511	1.48043	0.504361	1.25769	-0.832336	-1.36034	-0.166179	-0.368113	1.39503	0.146509	-3.11812	0.0402688	0.115173
P07356	Anxa2	Annexin A2	24	-0.329619	1.23088	1.31956	0.692041	-0.735564	-1.30422	-0.952753	0.0796703	1.641	0.131183	-1.78841	0.0228561	0.289491
P08074	Cbr2	Carbonyl reductase [NADPH] 2	4	-0.292702	1.76925	0.888065	0.356599	-0.517919	-1.40689	-0.787776	-0.00863325	1.38822	0.14707	-1.25134	0.040905	0.420059
P08207	S100a10	Protein S100-A10	3	-0.033341	0.976968	1.32094	0.569418	-0.760203	-1.67965	-0.696323	0.302188	1.53002	0.1374	-2.81991	0.0295109	0.141619
P08226	Apoe	Apolipoprotein E	24	-0.394147	0.83448	1.71052	0.901148	-0.665016	-0.93762	-0.585715	-0.863653	1.86741	0.121818	-1.44708	0.0135703	0.366763
P08905	Lyz2	Lysozyme C-2	3	-0.487528	1.32087	1.44652	0.646277	-1.22578	-0.649364	-0.400934	-0.650063	1.66078	0.128442	-2.48733	0.0218383	0.178336
P09813	Apoa2	Apolipoprotein A-II	3	-1.35898	-0.0700216	-1.23886	-0.204127	0.816899	0.399826	-0.00143602	1.6567	1.58213	0.136564	0.788986	0.0261737	1.72786
P10107	Anxa1	Annexin A1	10	0.0840746	1.24003	0.715604	0.885671	-1.23552	-0.976006	-1.20098	0.487136	1.65964	0.128467	-1.48109	0.0218959	0.358217
P10126	Eef1a1	Elongation factor 1-alpha 1	16	-0.161287	0.873553	1.39373	0.910172	-0.184502	-1.62701	-0.473538	-0.731116	1.80476	0.119696	-0.380631	0.0156763	0.768101
P10649	Gstm1	Glutathione S-transferase Mu 1	12	0.653313	-0.34694	1.76284	0.791014	-0.482121	-0.248201	-0.784597	-1.34531	1.56575	0.137017	-0.541346	0.0271798	0.68713
P11438	Lamp1	Lysosome-associated membrane glycoprotein 1	3	-0.332649	1.05647	1.46331	0.924473	-0.885298	-1.01725	-0.267031	-0.942031	1.97965	0.121228	-1.34335	0.0104796	0.394104
P12382	Pfkl	ATP-dependent 6-phosphofructokinase, liver type	31	0.0305201	-1.13049	-1.66332	0.0623105	1.43059	-0.0700605	0.68828	0.652169	1.36458	0.150315	0.485691	0.0431933	1.40026
P12657	Chrm1	Muscarinic acetylcholine receptor M1	4	0.559665	-1.22529	-1.68919	-0.459907	0.560831	0.856195	0.479542	0.918152	1.50449	0.138442	0.999882	0.0312977	1.99984
P14106	C1qb	Complement C1q subcomponent subunit B	6	-0.594439	0.395544	1.35395	1.55282	-1.09474	-0.807201	-0.591297	-0.214639	1.37259	0.149102	-1.6054	0.0424044	0.328645
P14733	Lmnb1	Lamin-B1	35	0.167887	0.678879	1.07083	1.24484	-1.76469	-0.284853	-0.563118	-0.549779	2.08456	0.117568	-0.464809	0.00823076	0.724567
P15331	Prph	Peripherin	7	-0.00138516	-1.2516	-1.24482	-0.847757	1.14349	0.660731	1.11217	0.429171	2.56298	0.11269	1.01019	0.00273542	2.01418
P15626	Gstm2	Glutathione S-transferase Mu 2	7	0.316852	1.85259	-0.125929	0.746786	-1.45378	-0.791463	-0.219852	-0.325201	1.47293	0.142031	-0.803272	0.0336565	0.573048
P16054	Prkce	Protein kinase C epsilon type	37	0.382794	-1.14415	-1.81807	-0.236116	1.01752	0.403281	0.6178	0.776936	1.50555	0.138671	0.513716	0.0312209	1.42772
P16388	Kcna1	Potassium voltage-gated channel subfamily A member 1	7	-0.500854	-1.24189	-0.702513	-0.914043	0.675131	1.26814	1.34493	0.071098	2.60772	0.117796	0.655263	0.00246761	1.5749
P16460	Ass1	Argininosuccinate synthase	30	-0.231799	0.506006	1.80248	0.976578	-0.862048	-0.462155	-0.998814	-0.730245	1.86967	0.124821	-0.887026	0.0134998	0.540728
P17047	Lamp2	Lysosome-associated membrane glycoprotein 2	5	-0.498273	1.34119	1.3218	0.861201	-0.819385	-0.956016	-0.845319	-0.405198	1.82147	0.122471	-1.21839	0.0150845	0.429762
P17225	Ptbp1	Polypyrimidine tract-binding protein 1	10	-0.567636	1.2655	1.17728	0.866947	-1.04005	-1.17788	-0.66964	0.14548	1.41315	0.143918	-1.06517	0.0386231	0.477916
P17439	Gba1	Lysosomal acid glucosylceramidase	4	0.000892915	0.0422389	1.57856	1.20933	0.171497	-0.940618	-0.986063	-1.07583	1.52604	0.137932	-0.661849	0.0297822	0.632068
P18242	Ctsd	Cathepsin D	19	-0.621511	1.23436	1.24786	1.11817	-0.699416	-0.841666	-0.879252	-0.558539	1.74293	0.121869	-1.10703	0.0180748	0.464248
P20060	Hexb	Beta-hexosaminidase subunit beta	20	-0.833858	0.908758	1.23857	1.42026	-0.806254	-0.734526	-0.711604	-0.481345	1.4031	0.144965	-0.998385	0.039528	0.50056
P21661	Pcsk2	Neuroendocrine convertase 2	8	0.576687	-1.20291	-0.385434	-1.64002	1.29953	0.681358	0.289513	0.381275	1.30904	0.156574	0.619893	0.0490863	1.53676
P23818	Gria1	Glutamate receptor 1	29	-0.476491	-1.09644	-1.59267	-0.133358	0.461153	0.769461	0.843618	1.22473	2.42229	0.102605	0.899876	0.00378189	1.86591
P24270	Cat	Catalase	19	-0.44621	1.13895	1.00519	1.05219	-1.15604	-1.20496	-0.705506	0.316386	1.42288	0.142331	-0.545884	0.0377677	0.684972
P25799	Nfkb1	Nuclear factor NF-kappa-B p105 subunit	6	-0.371449	1.10177	1.2248	0.810488	-0.315657	-1.55427	-0.98384	0.0881635	1.44191	0.142127	-0.612035	0.0361486	0.654273
P26039	Tln1	Talin-1	89	-0.664612	1.21476	1.26025	1.04456	-0.957492	-1.01208	-0.630114	-0.255277	1.55849	0.135599	-1.1018	0.0276383	0.465934
P26043	Rdx	Radixin	28	-0.716924	0.817804	1.84526	0.707799	-0.625922	-0.923188	-0.383796	-0.721035	1.31153	0.157104	-0.530498	0.0488056	0.692316
P26231	Ctnna1	Catenin alpha-1	22	-0.189428	0.809212	1.93501	0.371407	-1.0713	-0.907505	-0.414269	-0.533123	1.66087	0.128733	-0.985223	0.0218336	0.505148
P26350	Ptma	Prothymosin alpha	7	-0.649487	0.710397	1.61269	1.09254	-1.21088	-0.454306	-0.535775	-0.565172	1.44257	0.142176	-0.615022	0.0360939	0.65292
P27465	Pisd	Phosphatidylserine decarboxylase proenzyme, mitochondrial	3	0.112929	-1.56207	-0.322381	-1.19448	0.483128	0.286552	0.718014	1.47831	1.72233	0.124051	0.704996	0.0189525	1.63014
P27546-4	Map4	Isoform 4 of Microtubule-associated protein 4	26	-1.50235	-1.07704	-0.280373	-0.188555	0.642251	0.408406	0.330189	1.66747	1.86081	0.122853	0.600443	0.0137781	1.51618
P27773	Pdia3	Protein disulfide-isomerase A3	40	-0.2804	1.63179	0.613789	1.0857	-1.10063	-1.03143	-0.405595	-0.513232	1.8654	0.122058	-0.563815	0.0136332	0.676511
P27870	Vav1	Proto-oncogene vav	2	0.727979	0.668369	0.800585	1.05807	-0.376673	-1.88613	-0.684894	-0.307302	2.30294	0.10811	-1.68228	0.00497808	0.31159
P28652	Camk2b	Calcium/calmodulin-dependent protein kinase type II subunit beta	17	-0.58547	-0.809981	-1.76776	-0.161964	0.636471	0.820321	0.819064	1.04932	2.49944	0.107657	0.459043	0.00316638	1.37463
P28798	Grn	Progranulin	5	-0.507497	1.108	1.15142	1.29573	-1.01165	-0.739335	-0.871227	-0.425439	1.85963	0.121654	-1.22156	0.0138157	0.42882
P29788	Vtn	Vitronectin	6	-0.543173	1.30575	1.10914	0.861063	-0.398372	-1.56326	-0.639089	-0.132064	1.40196	0.145069	-0.727545	0.0396312	0.603931
P30681	Hmgb2	High mobility group protein B2	4	-0.371489	0.977505	0.718958	1.65644	-1.21433	-0.320766	-0.828992	-0.617324	1.74703	0.12311	-0.900273	0.0179049	0.535785
P31725	S100a9	Protein S100-A9	2	-0.484824	1.23805	1.5093	0.616258	-0.929977	-1.13411	-0.193441	-0.621252	1.59171	0.136529	-1.2754	0.0256031	0.413111
P31786	Dbi	Acyl-CoA-binding protein	10	-0.320628	0.433152	1.95819	0.784092	-0.416961	-0.940561	-0.547608	-0.949677	1.55828	0.135468	-0.81212	0.0276519	0.569544
P32020	Scp2	Sterol carrier protein 2	16	-0.0387719	0.29327	2.08361	0.483788	-0.802295	-0.62925	-0.288476	-1.10188	1.51394	0.137883	-0.43684	0.0306242	0.738751
P35290	Rab24	Ras-related protein Rab-24	7	0.695235	-0.912976	-1.70543	-0.872199	0.655037	0.909761	0.612783	0.617788	1.47941	0.141915	0.795345	0.0331578	1.73549
P35436	Grin2a	Glutamate receptor ionotropic, NMDA 2A	29	-0.169148	-1.26793	-1.657	0.0640448	0.467883	0.770836	0.582253	1.20907	1.82861	0.121639	0.959729	0.0148384	1.94495
P35438	Grin1	Glutamate receptor ionotropic, NMDA 1	4	0.529201	-1.54232	-1.31514	-0.528428	0.586163	0.899981	1.03142	0.339124	1.56086	0.135633	0.544626	0.0274878	1.45864
P35564	Canx	Calnexin	37	0.588085	1.18778	1.20964	0.430925	-1.24687	-0.41846	-0.46846	-1.28264	2.81344	0.137241	-0.397758	0.0015366	0.759037
P35700	Prdx1	Peroxiredoxin-1	8	-0.598272	0.85633	1.82259	0.724825	-0.508417	-0.937294	-0.67367	-0.686093	1.49244	0.13893	-0.59911	0.0321783	0.660161
P39447	Tjp1	Tight junction protein ZO-1	47	-0.652415	0.70612	1.75433	0.917455	-0.980432	-0.923918	-0.457158	-0.363983	1.39328	0.147022	-0.693223	0.0404314	0.618471
P39688	Fyn	Tyrosine-protein kinase Fyn	3	0.813197	-1.58247	-0.902639	-1.04529	0.615524	0.518879	0.676519	0.906277	1.38349	0.147462	0.613611	0.0413533	1.53008
P40142	Tkt	Transketolase	35	-0.411049	0.589559	1.59213	1.14233	-0.960993	-0.673353	-0.165336	-1.11329	1.64115	0.131355	-0.392042	0.0228479	0.76205
P41233	Abca1	Phospholipid-transporting ATPase ABCA1	20	0.00829732	0.83132	1.22175	0.712955	-0.802488	-1.89994	-0.196403	0.124511	1.45277	0.142767	-2.99388	0.035256	0.125532
P41241	Csk	Tyrosine-protein kinase CSK	12	-0.568706	0.741821	1.66914	1.06853	-0.641871	-0.894176	-0.832211	-0.542536	1.63794	0.131767	-0.468223	0.0230175	0.722855
P41242	Matk	Megakaryocyte-associated tyrosine-protein kinase	6	0.642743	-1.51078	-1.16235	-0.781373	1.08549	0.364882	0.451863	0.909518	1.50061	0.138425	0.548524	0.0315784	1.46259
P42125	Eci1	Enoyl-CoA delta isomerase 1, mitochondrial	11	-0.125124	0.622436	1.9369	0.575954	-0.957031	-0.70103	-0.366071	-0.986032	1.79457	0.118698	-0.587668	0.0160482	0.665418
P42208	Septin2	Septin-2	17	-0.753818	0.654077	1.84006	0.905942	-0.606169	-0.777894	-0.750007	-0.512187	1.3031	0.157677	-0.633897	0.049762	0.644433
P42232	Stat5b	Signal transducer and activator of transcription 5B	2	0.680065	0.683341	1.36724	0.774949	-0.963507	-0.85807	-1.35097	-0.333048	3.22295	0.125091	-0.67983	0.000598485	0.624239
P45952	Acadm	Medium-chain specific acyl-CoA dehydrogenase, mitochondrial	19	-0.076486	0.9527	1.93748	0.0887273	-0.939437	-0.779643	-0.332569	-0.850774	1.62567	0.132909	-0.436646	0.0236771	0.73885
P46096	Syt1	Synaptotagmin-1	21	0.778683	-1.10135	-1.55666	-0.829517	0.716962	0.598423	1.03316	0.360297	1.37371	0.149327	0.591593	0.0422947	1.50691
P46425	Gstp2	Glutathione S-transferase P 2	2	-0.147709	0.910233	1.34235	0.94508	-0.776611	-1.56366	-0.63288	-0.076803	1.86373	0.122426	-0.860207	0.0136858	0.550874
P46938	Yap1	Transcriptional coactivator YAP1	5	-0.169831	0.558789	1.38586	0.993276	-1.37211	-0.401248	-1.27623	0.281498	1.445	0.142558	-1.00551	0.0358923	0.498095
P47738	Aldh2	Aldehyde dehydrogenase, mitochondrial	22	0.248275	1.40213	1.28863	-0.279608	-1.61991	-0.313706	-0.0109614	-0.714845	1.31758	0.15653	-0.401652	0.04813	0.756991
P47791	Gsr	Glutathione reductase, mitochondrial	19	1.10955	1.84379	0.21393	-0.237958	-0.581149	-0.979199	-0.555385	-0.813584	1.66557	0.12732	-0.444484	0.0215988	0.734847
P48036	Anxa5	Annexin A5	14	-0.571619	1.06163	1.59818	0.817082	-0.824648	-1.05061	-0.586148	-0.443862	1.62983	0.132017	-1.11395	0.0234516	0.462026
P48453	Ppp3cb	Serine/threonine-protein phosphatase 2B catalytic subunit beta isoform	12	0.444842	-1.41435	-1.58055	-0.223035	1.09639	0.401916	0.440336	0.834456	1.45123	0.142881	0.495616	0.0353806	1.40992
P48542	Kcnj6	G protein-activated inward rectifier potassium channel 2	2	-0.0737494	-1.49128	-1.3367	-0.0103774	0.750184	-0.030744	1.18631	1.00635	1.63987	0.131332	0.679891	0.0229156	1.60202
P49020	TMED2	Transmembrane emp24 domain-containing protein 2 (Fragment)	4	0.113877	1.28385	1.29496	0.711473	-0.951983	-0.48374	-1.18172	-0.786712	2.76628	0.137375	-0.491042	0.00171286	0.711511
P49710	Hcls1	Hematopoietic lineage cell-specific protein	11	-0.743344	1.20483	1.05493	1.27248	-1.03314	-0.76822	-0.737264	-0.250271	1.47115	0.141366	-1.50902	0.0337948	0.35135
P49817	Cav1	Caveolin-1	2	1.09736	1.58151	0.753253	-0.659712	-1.08463	-0.883914	-0.476705	-0.327164	1.45038	0.142696	-1.33927	0.0354506	0.395221
P49935	Ctsh	Pro-cathepsin H	3	-0.0383477	1.13021	0.881376	0.725032	-2.02472	-0.073356	-0.558626	-0.0415716	1.36146	0.150468	-1.28974	0.043505	0.409025
P50571	Gabrb1	Gamma-aminobutyric acid receptor subunit beta-1	6	0.6309	-1.6106	-1.19678	-0.656317	0.652444	0.811959	0.43552	0.932875	1.52843	0.137831	0.698629	0.0296191	1.62296
P50586	Tub	Tubby protein	6	-0.593527	-1.87917	0.201638	-0.748097	0.4842	0.540124	0.985194	1.00963	1.80984	0.120706	0.588518	0.0154938	1.5037
P51163	Uros	Uroporphyrinogen-III synthase	9	0.0187453	-1.07079	-1.51821	-0.220839	1.20813	1.05202	-0.36383	0.894775	1.47395	0.141681	0.383089	0.0335776	1.30413
P51174	Acadl	Long-chain specific acyl-CoA dehydrogenase, mitochondrial	18	-0.0463743	0.830657	1.71769	0.631992	-0.914619	-0.632962	-0.312306	-1.27408	2.02466	0.120828	-0.577701	0.00944797	0.670031
P51642	Cntf	Ciliary neurotrophic factor	7	-0.424166	0.918948	1.39213	0.893466	-1.22836	-0.373251	-1.25886	0.0800899	1.46036	0.142586	-3.5318	0.0346446	0.0864614
P51655	Gpc4	Glypican-4	12	0.349359	-1.27709	-1.58623	-0.354909	0.867692	0.0809435	0.930093	0.990144	1.57777	0.136759	0.804623	0.026438	1.74669
P51660	Hsd17b4	Peroxisomal multifunctional enzyme type 2	24	-0.221493	0.707404	1.84965	0.765181	-0.896616	-0.738826	-0.631403	-0.833893	1.95837	0.124271	-0.709889	0.011006	0.611367
P51830	Adcy9	Adenylate cyclase type 9	31	-0.0486129	-0.9713	-1.6719	-0.55304	0.782844	1.02149	1.0803	0.360223	2.27699	0.108931	0.696168	0.00528459	1.6202
P51880	Fabp7	Fatty acid-binding protein, brain	6	0.254511	1.30305	1.21142	0.65592	-0.710372	-1.33145	-0.461652	-0.921423	2.84705	0.14608	-0.592649	0.00142217	0.663124
P51906	Slc1a1	Excitatory amino acid transporter 3	4	-0.489459	-0.795795	-1.43177	-0.67545	1.25371	0.297284	0.556577	1.2849	2.72301	0.130703	0.766042	0.0018923	1.7006
P52825	Cpt2	Carnitine O-palmitoyltransferase 2, mitochondrial	17	-0.537648	1.25845	1.58854	0.471961	-0.980988	-1.07472	-0.377344	-0.348251	1.46153	0.142713	-0.776234	0.0345515	0.583889
P53994	Rab2a	Ras-related protein Rab-2A	7	0.531769	-1.36559	-1.02118	-1.02875	1.42108	0.530651	0.376942	0.555076	1.59876	0.135952	0.430091	0.0251904	1.34732
P54071	Idh2	Isocitrate dehydrogenase [NADP], mitochondrial	25	-0.332036	0.768163	1.91727	0.57819	-1.04238	-0.635611	-0.707902	-0.545689	1.669	0.128988	-0.830388	0.0214289	0.562378
P54116	Stom	Stomatin	5	-0.151101	1.08021	1.7077	0.416264	-0.930054	-1.02008	-0.873185	-0.229749	1.86933	0.124357	-0.892909	0.0135105	0.538527
P54285	Cacnb3	Voltage-dependent L-type calcium channel subunit beta-3	13	0.545149	-1.62398	-1.27928	-0.421054	1.18219	0.484911	0.573467	0.538596	1.45884	0.14177	0.528444	0.0347666	1.44237
P54729	Nub1	NEDD8 ultimate buster 1	5	-0.067644	0.77067	1.7275	0.608753	-1.19456	-0.155813	-0.553615	-1.13529	1.84478	0.122135	-0.445408	0.0142961	0.734377
P54754	Ephb3	Ephrin type-B receptor 3	3	-0.321429	-1.64476	-0.603007	-0.869724	0.736204	1.1236	0.889934	0.689177	2.90477	0.141913	1.3991	0.00124517	2.63738
P56395	Cyb5a	Cytochrome b5	2	-0.311037	0.757995	1.78299	0.780921	-0.721964	-1.03565	-0.910058	-0.343198	1.79577	0.119032	-0.45166	0.0160041	0.731201
P58044	Idi1	Isopentenyl-diphosphate Delta-isomerase 1	5	-0.0200183	-0.737104	-1.35979	-1.19276	0.990139	1.24929	0.34706	0.723196	2.45325	0.107325	0.89418	0.00352166	1.85855
P58404	Strn4	Striatin-4	16	0.0623188	-1.47861	-1.43739	-0.317666	0.885175	0.725634	0.540396	1.02015	2.10395	0.116213	0.530897	0.0078714	1.44483
P59326	Ythdf1	YTH domain-containing family protein 1	5	0.271685	-1.75114	-0.857394	-0.357877	1.06807	0.263504	0.0269009	1.33625	1.35738	0.151129	0.38137	0.0439155	1.30258
P60469	Ppfia3	Liprin-alpha-3	8	0.830723	-1.28798	-1.28846	-0.983826	0.79047	0.5405	0.952254	0.446316	1.39809	0.145781	0.52615	0.0399858	1.44008
P61226	Rap2b	Ras-related protein Rap-2b	8	0.693779	-0.850779	-1.67755	-0.838641	0.889355	1.06498	0.142822	0.576034	1.33293	0.154219	0.530952	0.0464586	1.44488
P61620	Sec61a1	Protein transport protein Sec61 subunit alpha isoform 1	3	0.0355735	1.69023	0.659436	0.291428	-1.59506	-0.905879	-0.435561	0.259838	1.33684	0.153232	-1.17087	0.0460425	0.444155
P62071	Rras2	Ras-related protein R-Ras2	4	-0.387287	-0.3976	-1.2688	-1.41946	0.734974	0.780848	1.00833	0.948991	3.05801	0.152533	0.495728	0.000874956	1.41003
P62482	Kcnab2	Voltage-gated potassium channel subunit beta-2	18	-1.62037	-0.993204	-0.580786	-0.153919	1.13197	0.70424	0.986741	0.52533	2.57171	0.113571	0.481188	0.00268094	1.39589
P62484	Abi2	Abl interactor 2	9	0.622253	-1.26727	-1.63393	-0.502901	0.983944	0.751294	0.479083	0.567527	1.46222	0.142582	0.528215	0.0344969	1.44214
P63024	Vamp3	Vesicle-associated membrane protein 3	4	-0.37555	1.02349	1.83799	0.372139	-0.696815	-1.12898	-0.546015	-0.486259	1.56277	0.135882	-0.64249	0.0273672	0.640606
P63044	Vamp2	Vesicle-associated membrane protein 2	3	0.825015	-1.33655	-1.22269	-0.979093	0.965937	0.475316	0.871977	0.400093	1.37894	0.148801	0.715927	0.0417886	1.64254
P63250	Kcnj3	G protein-activated inward rectifier potassium channel 1	5	-0.434704	-0.545052	-1.48111	-0.911486	0.695651	1.14905	1.27292	0.254728	2.65181	0.122182	0.685216	0.00222943	1.60794
P63254	Crip1	Cysteine-rich protein 1	2	0.319934	2.08842	0.308136	0.163492	-0.771368	-1.15242	-0.608949	-0.347246	1.59341	0.136024	-0.930224	0.025503	0.524777
P63318	Prkcg	Protein kinase C gamma type	41	0.593385	-1.54743	-1.43732	-0.384213	0.897874	0.820891	0.502157	0.554657	1.45434	0.143169	0.703183	0.0351288	1.62809
P63328	Ppp3ca	Protein phosphatase 3 catalytic subunit alpha	2	0.139593	-1.27903	-1.37842	-0.724159	1.09434	0.539561	1.06714	0.540963	2.26981	0.107567	0.847136	0.00537265	1.79893
P68404-2	Prkcb	Isoform Beta-II of Protein kinase C beta type	3	0.42134	-1.01743	-1.44313	-1.05897	1.11486	0.796687	0.565038	0.621602	1.95343	0.124143	0.813513	0.0111319	1.75749
P70175	Dlg3	Disks large homolog 3	41	0.232695	-0.801432	-1.98715	-0.317109	0.550847	0.454513	0.923369	0.944262	1.58355	0.137284	0.448782	0.0260888	1.36489
P70211	Dcc	Netrin receptor DCC	6	0.172	-1.56355	-1.09594	-0.658265	1.00288	0.669058	1.15635	0.317461	2.04909	0.122772	0.735469	0.00893118	1.66494
P70248	Myo1f	Unconventional myosin-If	3	0.689557	0.726937	0.751467	1.01448	-0.919826	-1.85958	-0.293386	-0.109652	2.12851	0.113325	-2.09093	0.00743863	0.234729
P70408	Cdh10	Cadherin-10	5	0.613117	-1.17169	-0.465141	-1.64523	0.683916	1.26395	0.323125	0.397952	1.32818	0.154253	0.616798	0.0469704	1.53347
P70429	Evl	Ena/VASP-like protein	17	-0.215575	1.17616	0.958404	1.32435	-1.09333	-0.444461	-0.694059	-1.01149	2.27315	0.108915	-0.410501	0.00533155	0.752362
P84075	Hpca	Neuron-specific calcium-binding protein hippocalcin	8	-1.56726	-0.644824	-1.09066	0.6246	1.0061	0.477076	0.0523152	1.14265	1.33851	0.152978	0.651294	0.0458661	1.57058
P84084	Arf5	ADP-ribosylation factor 5	6	0.764884	-1.3962	-1.12843	-1.00549	0.602765	0.477016	1.13424	0.551214	1.44145	0.141805	0.400341	0.0361865	1.31982
P84086	Cplx2	Complexin-2	9	-0.376008	-1.04387	-1.7395	-0.0451886	0.992578	0.469697	0.777826	0.964469	2.17909	0.112336	0.782884	0.00662086	1.72057
P97300-3	Nptn	Isoform 3 of Neuroplastin	2	-1.05542	-0.330183	-1.37807	-0.17372	0.459245	1.82441	0.109208	0.54453	1.67783	0.130198	0.563831	0.0209977	1.47819
P97314	Csrp2	Cysteine and glycine-rich protein 2	4	0.888282	1.27324	0.330785	0.188536	-0.931067	-1.48388	-0.951705	0.685802	1.34156	0.153019	-1.85106	0.0455446	0.277189
P97333	Nrp1	Neuropilin-1	13	-1.05305	-0.681368	-1.27215	-0.171378	1.05923	-0.100064	0.80472	1.41405	2.11848	0.115337	0.478803	0.0076124	1.39359
P97352	S100a13	Protein S100-A13	5	-0.124729	0.544036	1.94239	0.478558	-0.265515	-0.896486	-1.28863	-0.389627	1.53846	0.137965	-0.666067	0.028943	0.630222
P97411	Ica1	Islet cell autoantigen 1	9	0.487695	-1.33788	-1.48575	-0.661875	0.878244	0.860962	0.734398	0.524206	1.77391	0.122537	0.486759	0.0168303	1.40129
P97441	Slc30a3	Probable proton-coupled zinc antiporter SLC30A3	7	0.683107	-1.17898	-1.09449	-1.29553	0.78574	0.928439	0.360846	0.810859	1.60181	0.134962	1.23018	0.0250145	2.34597
P97445	Cacna1a	Voltage-dependent P/Q-type calcium channel subunit alpha-1A	16	0.262525	-1.20711	-1.60486	-0.44602	0.216998	1.01809	1.06238	0.697999	1.77003	0.122697	0.792087	0.0169813	1.73158
P97449	Anpep	Aminopeptidase N	13	0.306031	1.83021	0.845441	0.111855	-1.15177	-1.03499	-0.554635	-0.352134	1.94447	0.122788	-1.03229	0.0113638	0.488933
P97478	Coq7	5-demethoxyubiquinone hydroxylase, mitochondrial	6	-0.293696	-0.563385	-1.23507	-1.13316	1.60807	0.883785	0.092008	0.641451	2.2285	0.110185	0.705162	0.00590878	1.63033
P97492	Rgs14	Regulator of G-protein signaling 14	27	-1.0553	-0.944615	-1.05475	-0.0929392	0.942256	1.25719	-0.216945	1.1651	2.05298	0.122298	0.709233	0.00885158	1.63494
P97742	Cpt1a	Carnitine O-palmitoyltransferase 1, liver isoform	11	-0.210371	0.999462	1.72639	0.308134	-1.19146	-0.907347	0.0711275	-0.795944	1.51621	0.138525	-1.23528	0.0304642	0.424759
P97822	Anp32e	Acidic leucine-rich nuclear phosphoprotein 32 family member E	3	0.695821	1.24242	0.644543	0.427612	-0.798401	-0.143388	-1.9221	-0.14651	1.79497	0.119047	-0.546702	0.0160336	0.684583
P98078	Dab2	Disabled homolog 2	5	0.0944036	1.27904	0.690522	0.613816	-1.51708	-1.30071	-0.429178	0.569188	1.3381	0.153108	-1.69531	0.0459092	0.308789
P98084	Apba2	Amyloid-beta A4 precursor protein-binding family A member 2	10	0.30838	-1.03105	-1.5126	-0.65301	1.41744	0.638857	-0.0106811	0.842656	1.60523	0.132915	0.416702	0.0248183	1.33487
P98086	C1qa	Complement C1q subcomponent subunit A	8	-0.427221	0.425276	1.35204	1.4985	-1.18392	-0.888772	-0.575694	-0.200208	1.54978	0.137451	-1.64535	0.0281984	0.319668
Q00560	Il6st	Interleukin-6 receptor subunit beta	3	-0.373549	0.473807	1.86536	0.906039	-0.91637	-0.299443	-0.695268	-0.960575	1.58167	0.136401	-0.734305	0.0262017	0.601108
Q00898	Serpina1e	Alpha-1-antitrypsin 1-5	5	0.245603	0.863713	1.09104	1.15229	-1.3653	-0.0917269	-1.00432	-0.891296	2.58586	0.114889	-3.60172	0.00259499	0.0823708
Q01097	Grin2b	Glutamate receptor ionotropic, NMDA 2B	30	0.682599	-1.22284	-1.67831	-0.466677	0.319076	0.673572	0.936491	0.756092	1.34653	0.151952	0.782052	0.0450262	1.71958
Q01730	Rsu1	Ras suppressor protein 1	8	-0.504797	1.12404	1.52516	0.681101	-0.672967	-1.15993	-0.943932	-0.0486713	1.51871	0.138437	-0.712365	0.0302896	0.610319
Q02105	C1qc	Complement C1q subcomponent subunit C	8	-0.46433	0.330132	1.37782	1.53943	-1.11881	-0.891898	-0.56184	-0.210495	1.46373	0.142772	-1.70677	0.034377	0.306345
Q04447	Ckb	Creatine kinase B-type	22	-0.372914	0.627342	1.70898	0.723898	-0.775784	-0.300256	-0.0870662	-1.5242	1.34889	0.152178	-0.4724	0.0447825	0.720765
Q05186	Rcn1	Reticulocalbin-1	7	0.909884	0.957457	0.659604	0.86549	-1.21648	0.0959697	-1.16224	-1.10969	2.72285	0.127263	-0.787749	0.00189298	0.579247
Q05CL8	Larp7	La-related protein 7	7	1.13922	0.357456	1.42299	0.118526	-0.611397	-1.05245	0.057671	-1.43202	1.84286	0.121592	-0.402683	0.0143595	0.75645
Q06890	Clu	Clusterin	18	-0.393597	0.293684	1.96686	0.803861	-0.328324	-0.951971	-1.05808	-0.332439	1.33026	0.154438	-0.847597	0.0467451	0.55571
Q07235	Serpine2	Glia-derived nexin	14	0.324943	-0.130426	1.59221	1.0275	-0.488045	-1.31766	0.1296	-1.13812	1.50384	0.138386	-0.390724	0.0313446	0.762747
Q07417	Acads	Short-chain specific acyl-CoA dehydrogenase, mitochondrial	18	-0.671924	1.10968	1.69031	0.646553	-0.920368	-0.662862	-0.747013	-0.444372	1.45313	0.142895	-0.679763	0.0352266	0.624268
Q08122	Tle3	Transducin-like enhancer protein 3	2	0.198142	0.803272	1.1708	1.09266	0.0853212	-1.07999	-1.14605	-1.12416	2.32875	0.108038	-0.605431	0.00469087	0.657275
Q08274	Dmwd	Dystrophia myotonica WD repeat-containing protein	17	0.499733	-1.37092	-1.41143	-0.630577	0.983837	0.955567	0.737808	0.235978	1.64148	0.131528	0.657279	0.0228307	1.57711
Q0KL02	Trio	Triple functional domain protein	14	0.0398514	-1.37827	-1.55525	-0.131856	1.15045	0.701267	0.305499	0.868312	1.82079	0.122222	0.573989	0.0151081	1.48863
Q0VGB7	Ppp4r2	Serine/threonine-protein phosphatase 4 regulatory subunit 2	2	1.09432	0.943426	0.727389	0.379334	-0.554335	-0.196937	-1.91412	-0.479075	2.0464	0.122484	-0.810076	0.00898672	0.570352
Q149F3	Gspt2	Eukaryotic peptide chain release factor GTP-binding subunit ERF3B	7	0.465804	-0.738269	-1.96444	-0.429835	1.10607	0.348644	0.845559	0.36647	1.32571	0.154844	0.78304	0.0472375	1.72075
Q14BI2	Grm2	Metabotropic glutamate receptor 2	18	0.353484	-0.738644	-1.08759	-1.47663	0.219827	1.44558	0.598272	0.685705	1.69628	0.127903	1.03308	0.0201244	2.04639
Q14CH7	Aars2	Alanine--tRNA ligase, mitochondrial	3	-1.31954	-0.120235	-1.53012	-0.00951229	1.16295	1.04049	0.67683	0.0991377	1.74379	0.122981	0.58624	0.0180389	1.50133
Q2TPA8	Hsdl2	Hydroxysteroid dehydrogenase-like protein 2	15	-0.142638	0.907133	1.58683	0.743258	-0.639503	-0.925351	-0.194331	-1.3354	1.94649	0.123895	-0.645211	0.0113112	0.639399
Q31125	Slc39a7	Zinc transporter SLC39A7	2	0.286134	0.932999	1.73181	-0.174137	-0.280204	-1.58101	-0.355598	-0.559991	1.45587	0.142746	-0.810893	0.0350047	0.570029
Q3TBL6	Tnfaip8l3	Tumor necrosis factor alpha-induced protein 8-like protein 3	5	0.243361	-1.56145	-1.19919	-0.267708	1.41606	-0.0290126	0.76866	0.629284	1.4662	0.142844	0.731969	0.0341825	1.6609
Q3TUH1	Tamm41	Phosphatidate cytidylyltransferase, mitochondrial	5	0.150422	-1.47056	-1.08044	-0.878875	0.997368	0.793427	1.01148	0.477182	2.36788	0.107705	0.84058	0.00428668	1.79077
Q3TVI8	Pbxip1	Pre-B-cell leukemia transcription factor-interacting protein 1	8	-0.590992	0.945054	1.69164	0.617357	-0.432815	-1.38571	-0.581456	-0.263077	1.32162	0.155466	-0.799562	0.0476852	0.574524
Q3TW96	Uap1l1	UDP-N-acetylhexosamine pyrophosphorylase-like protein 1	8	-0.604971	1.02799	1.51964	0.973094	-0.849971	-1.02273	-0.587171	-0.455882	1.64528	0.130541	-1.13342	0.022632	0.455834
Q3TXX4	Slc17a7	Vesicular glutamate transporter 1	11	0.649647	-1.08918	-1.83936	-0.371088	0.921307	0.460607	0.687573	0.580493	1.30718	0.156989	0.918392	0.0492972	1.89001
Q3TY65	Ica1l	Islet cell autoantigen 1-like protein	3	0.554587	-1.1038	-1.69438	-0.516604	0.997184	0.242576	1.01241	0.508025	1.43522	0.142483	0.405338	0.0367097	1.3244
Q3TYS2	Cybc1	Cytochrome b-245 chaperone 1	2	-0.396241	1.898	1.02557	0.229901	-0.652237	-0.756989	-0.335695	-1.01232	1.43159	0.143192	-0.42718	0.0370179	0.743714
Q3U487	Hectd3	E3 ubiquitin-protein ligase HECTD3	13	0.0783851	-1.54	-0.982044	-0.401044	1.44647	0.693451	-0.22878	0.933562	1.54447	0.137147	0.4153	0.0285449	1.33358
Q3U7R1	Esyt1	Extended synaptotagmin-1	6	-0.291759	1.60246	0.907482	0.594448	-0.862391	-0.687434	0.129029	-1.39183	1.50175	0.138169	-1.04426	0.0314959	0.484893
Q3UFF7	Lyplal1	Lysophospholipase-like protein 1	5	0.104309	-0.82957	-1.13492	-0.845451	1.8985	-0.294239	0.531729	0.569646	1.36998	0.149609	0.386596	0.0426603	1.30731
Q3UH99-2	Shisa6	Isoform 2 of Protein shisa-6	2	-1.02161	-0.439719	-1.59524	-0.112291	1.26724	0.303711	0.459281	1.13863	2.0985	0.116842	0.989785	0.00797083	1.98589
Q3UHB1	Nt5dc3	5'-nucleotidase domain-containing protein 3	23	-1.15433	-0.738806	-1.02602	-0.0978431	1.42225	-0.326243	0.754294	1.16671	1.80618	0.119596	0.467071	0.0156251	1.3823
Q3UHB8	Ccdc177	Coiled-coil domain-containing protein 177	12	0.392935	-0.91014	-1.08477	-1.4395	0.789764	0.990558	1.05963	0.201522	1.84865	0.120451	0.745143	0.0141694	1.67614
Q3UIA2	Arhgap17	Rho GTPase-activating protein 17	7	-0.513515	0.893474	1.37627	1.29602	-0.726551	-0.911464	-0.759618	-0.654626	1.86787	0.122263	-0.910337	0.013556	0.532061
Q3UIL6	Plekha7	Pleckstrin homology domain-containing family A member 7	7	-0.243477	0.799185	2.00969	0.289393	-0.501767	-0.692431	-0.644025	-1.01657	1.55826	0.135222	-0.488699	0.0276531	0.712667
Q3UMF0	Cobll1	Cordon-bleu protein-like 1	10	0.196284	1.52675	1.2653	0.241873	-1.17287	-1.02038	-0.60943	-0.427528	2.24048	0.10885	-0.86819	0.00574803	0.547834
Q3UPR9	Sbspon	Somatomedin-B and thrombospondin type-1 domain-containing protein	3	0.868151	1.18774	0.63009	-0.0120512	-0.645653	-1.23852	-1.4379	0.648144	1.33376	0.154002	-1.20215	0.0463705	0.434628
Q3UQ44	Iqgap2	Ras GTPase-activating-like protein IQGAP2	45	-1.20299	-0.546273	-1.31288	0.0268306	0.57864	0.204735	0.570243	1.6817	1.83781	0.120997	0.872606	0.0145274	1.83097
Q3UTQ8	Cdkl5	Cyclin-dependent kinase-like 5	8	0.297164	-1.06913	-1.79025	-0.478094	0.848774	0.707707	0.661477	0.822351	1.84659	0.121347	0.78057	0.0142366	1.71781
Q3UUI3	Them4	Acyl-coenzyme A thioesterase THEM4	9	-0.618991	-1.55399	-0.768132	-0.146808	1.68895	0.473521	0.256127	0.669322	1.93377	0.12286	0.531257	0.0116475	1.44519
Q3UZ39-2	Lrrfip1	Isoform 2 of Leucine-rich repeat flightless-interacting protein 1	11	-0.278117	-1.38069	-1.0789	-0.301448	1.68313	0.483321	0.0400348	0.832666	1.84455	0.121953	0.557715	0.0143038	1.47194
Q4JIM5	Abl2	Tyrosine-protein kinase ABL2	10	0.621108	-1.54245	-0.962392	-0.991693	0.937876	0.343875	0.966656	0.627014	1.58697	0.13668	0.546229	0.0258841	1.46026
Q4KUS2	Unc13a	Protein unc-13 homolog A	34	0.272589	-1.09097	-1.90708	-0.140985	0.842654	0.639745	0.71919	0.664867	1.5744	0.136555	0.797489	0.0266441	1.73807
Q4VC33	Maea	E3 ubiquitin-protein transferase MAEA	6	0.00804847	-1.61427	-0.900821	-0.294775	1.46789	-0.124683	1.09102	0.367584	1.4877	0.140387	0.414312	0.0325309	1.33266
Q501J7	Phactr4	Phosphatase and actin regulator 4	4	-0.432388	1.01104	1.5497	0.708905	-0.0730242	-1.05366	-0.462733	-1.24783	1.5344	0.138269	-0.751248	0.0292144	0.594089
Q5DTT2-2	Psd	Isoform 2 of PH and SEC7 domain-containing protein 1	5	0.0122755	-1.05992	-1.51586	-0.730682	0.479336	0.881525	0.676022	1.25731	2.40876	0.102136	1.12042	0.00390157	2.1741
Q5DU25	Iqsec2	IQ motif and SEC7 domain-containing protein 2	44	0.47264	-1.68261	-1.28577	-0.363543	0.510775	0.876412	0.581809	0.89028	1.56443	0.136579	0.716284	0.0272625	1.64294
Q5QNQ6	Osbp2	Oxysterol-binding protein 2	8	-0.663106	-1.65076	-0.790708	-0.128382	1.12777	0.27344	0.624931	1.20681	2.24724	0.108768	0.512092	0.00565933	1.42612
Q5RKR3	Islr2	Immunoglobulin superfamily containing leucine-rich repeat protein 2	8	-0.193669	-0.348998	-0.951981	-1.57812	0.904629	0.234205	1.55887	0.375073	1.90532	0.124594	0.629494	0.012436	1.54702
Q5SSH7	Zzef1	Zinc finger ZZ-type and EF-hand domain-containing protein 1	20	-0.167952	-1.46859	-1.53925	0.515434	0.765207	0.176678	1.06747	0.651003	1.31862	0.1563	0.413907	0.0480151	1.33229
Q5SSZ5	Tns3	Tensin-3	3	1.30762	0.943571	0.274114	0.729553	-0.456406	-0.248086	-1.64288	-0.907485	2.30256	0.107127	-1.1758	0.00498239	0.442639
Q5XJV6	Lmtk3	Serine/threonine-protein kinase LMTK3	25	0.5589	-1.19289	-1.72274	-0.479358	0.533958	0.836115	0.668835	0.797178	1.53284	0.138129	1.12201	0.0293199	2.1765
Q60625	Icam5	Intercellular adhesion molecule 5	29	0.354151	-1.49965	-1.34567	-0.579754	0.685954	0.947351	0.522214	0.915405	1.9019	0.12504	0.885302	0.0125344	1.84715
Q60790	Rasa3	Ras GTPase-activating protein 3	26	-0.451836	1.03253	1.90406	0.197332	-1.09234	-0.422633	-0.662487	-0.50462	1.34296	0.152233	-0.51651	0.0453983	0.699061
Q60854	Serpinb6	Serpin B6	16	0.265131	0.983159	1.44676	0.774475	-1.0115	-1.03567	-0.425774	-0.996577	3.04088	0.138353	-0.428894	0.000910157	0.742831
Q60936	Coq8a	Atypical kinase COQ8A, mitochondrial	6	-0.629676	-1.1556	-1.05002	-0.428821	1.56361	0.156151	0.372253	1.17211	2.32676	0.108113	0.737721	0.00471243	1.66754
Q60963	Pla2g7	Platelet-activating factor acetylhydrolase	11	-0.54858	0.520325	1.88457	0.846777	-0.630153	-0.941167	-0.222141	-0.909635	1.36703	0.149716	-0.859556	0.0429503	0.551122
Q61001	Lama5	Laminin subunit alpha-5	43	-0.393243	1.36792	1.07998	0.617233	-1.1252	-1.29467	-0.601842	0.349818	1.33147	0.154407	-0.583194	0.0466152	0.667484
Q61097	Ksr1	Kinase suppressor of Ras 1	23	-0.990806	-1.38177	-1.15398	0.466932	1.0908	0.508182	0.581219	0.87943	1.88119	0.125215	0.498165	0.0131465	1.41242
Q61165	Slc9a1	Sodium/hydrogen exchanger 1	3	-0.362886	-0.356933	-1.41837	-1.03475	0.238731	0.507366	1.66022	0.766622	2.10742	0.117939	0.61744	0.00780869	1.53415
Q61207	Psap	Prosaposin	21	0.461672	0.766114	1.19801	1.13201	-0.95744	-0.683542	-0.596294	-1.32052	3.54395	0.1696	-0.651758	0.000285791	0.636504
Q61220	Nell2	Protein kinase C-binding protein NELL2	18	-0.28251	-0.809171	-1.51937	-0.39776	1.7407	0.765486	0.0833736	0.419259	1.7923	0.118566	0.456956	0.0161325	1.37264
Q61290	Cacna1e	Voltage-dependent R-type calcium channel subunit alpha-1E	23	0.698059	-1.09235	-1.39814	-1.06267	0.438428	0.898225	0.55483	0.963618	1.55868	0.135773	0.848961	0.0276261	1.8012
Q61292	Lamb2	Laminin subunit beta-2	56	-0.455055	1.19771	1.05012	0.856926	-1.12565	-1.2922	-0.643938	0.41208	1.30688	0.157307	-0.598782	0.0493313	0.660311
Q61335	Bcap31	B-cell receptor-associated protein 31	10	0.877839	1.05598	1.1959	0.0425289	-1.40842	-1.15398	-0.00403489	-0.605813	2.1059	0.116548	-0.554041	0.00783609	0.68111
Q61425	Hadh	Hydroxyacyl-coenzyme A dehydrogenase, mitochondrial	15	-0.378962	0.843177	1.81139	0.67999	-0.922642	-0.897259	-0.343472	-0.792221	1.70594	0.126866	-0.612754	0.0196815	0.653947
Q61646	Hp	Haptoglobin	13	-1.02468	-1.01798	-0.156847	-1.17457	1.3982	0.743754	0.964158	0.267965	2.65775	0.125429	3.1936	0.00219912	9.14892
Q61768	Kif5b	Kinesin-1 heavy chain	40	0.00133728	0.868153	1.53899	0.94455	-0.712231	-1.08177	-0.564068	-0.994963	2.58713	0.119308	-0.664306	0.00258745	0.630992
Q61831	Mapk10	Mitogen-activated protein kinase 10	4	-0.0943056	-0.65522	-2.04315	-0.0264214	1.04139	0.850931	0.1908	0.735972	1.51024	0.138562	0.87428	0.0308862	1.83309
Q62086	Pon2	Serum paraoxonase/arylesterase 2	5	-0.389121	0.704211	1.8945	0.535009	-0.689972	-1.0585	-0.936634	-0.0594948	1.41618	0.143662	-0.840526	0.0383549	0.55844
Q62165	Dag1	Dystroglycan 1	12	-0.267323	0.687427	1.83749	0.614924	-0.93934	-1.26131	-0.371308	-0.300565	1.58289	0.137142	-0.65941	0.0261285	0.633137
Q62192	Cd180	CD180 antigen	4	-0.571356	0.904888	1.07226	1.28696	-0.0626213	-1.55145	-0.706729	-0.371956	1.35512	0.150795	-1.5831	0.044145	0.333765
Q62393-3	Tpd52	Isoform 3 of Tumor protein D52	2	0.249296	-1.20146	-0.984679	-1.2613	0.562559	1.02624	1.17158	0.437755	2.16417	0.112403	0.748103	0.00685224	1.67958
Q62417	Sorbs1	Sorbin and SH3 domain-containing protein 1	10	0.662257	-1.35476	-1.50871	-0.533953	1.00906	0.835973	0.605531	0.284602	1.40482	0.145001	0.584398	0.0393715	1.49941
Q62418	Dbnl	Drebrin-like protein	25	0.316753	-1.47596	-1.36831	-0.510343	1.06948	0.443524	0.55583	0.969029	1.84229	0.121773	0.41865	0.0143785	1.33668
Q62419	Sh3gl1	Endophilin-A2	14	-0.0536255	-0.443948	-1.46785	-1.18751	1.33608	0.858806	0.835163	0.122881	2.06423	0.118	0.401211	0.00862521	1.32062
Q62426	Cstb	Cystatin-B	8	-0.615576	1.01984	1.75392	0.61677	-0.630006	-1.05551	-0.644445	-0.444995	1.45356	0.14303	-0.464743	0.0351918	0.7246
Q62433	Ndrg1	Protein NDRG1	9	-0.679556	1.12829	1.68407	0.566306	-0.890549	-0.673595	-0.23773	-0.89724	1.36243	0.150799	-1.09515	0.0434079	0.468086
Q62442	Vamp1	Vesicle-associated membrane protein 1	4	-0.358824	-0.966535	-1.31774	-0.0742488	0.967646	0.364976	1.73323	-0.348502	1.38367	0.147651	0.411679	0.0413362	1.33023
Q62443	Nptx1	Neuronal pentraxin-1	18	0.0347583	-0.550632	-1.99248	-0.374324	1.1771	0.178467	0.731472	0.795637	1.59724	0.13572	0.757525	0.0252792	1.69059
Q62465	Vat1	Synaptic vesicle membrane protein VAT-1 homolog	17	0.503713	0.920503	1.36807	0.629391	-0.864894	-1.24464	-0.169671	-1.14247	2.83416	0.141037	-0.862835	0.00146501	0.549871
Q64133	Maoa	Amine oxidase [flavin-containing] A	13	0.630237	0.30532	1.87405	0.134964	-0.87687	-0.795326	-0.0163456	-1.25603	1.68883	0.128317	-0.426727	0.0204724	0.743948
Q641K1	Agtpbp1	Cytosolic carboxypeptidase 1	3	0.411753	-1.15558	-0.849757	-1.47259	0.746119	0.704527	0.456706	1.15882	1.89314	0.125866	0.779136	0.0127898	1.7161
Q641P0	Actr3b	Actin-related protein 3B	2	-0.77737	-0.992784	-0.8358	-0.772318	0.314721	1.02419	0.353525	1.68584	2.67233	0.127024	0.675831	0.00212652	1.59752
Q64264	Htr1a	5-hydroxytryptamine receptor 1A	2	0.179082	-1.23089	-0.748497	-1.23507	0.7917	1.3621	-0.0574807	0.939046	1.8379	0.121171	1.05871	0.0145245	2.08307
Q64282	Ifit1	Interferon-induced protein with tetratricopeptide repeats 1	13	0.697276	0.590169	0.450582	0.95242	-1.46056	-1.53188	-0.363733	0.665724	1.35248	0.151187	-3.42173	0.0444139	0.0933161
Q64299	Ccn3	CCN family member 3	2	0.78653	-1.4651	-0.891301	-1.14109	1.09996	0.722286	0.367493	0.521221	1.37618	0.149508	2.63091	0.0420548	6.19415
Q64324	Stxbp2	Syntaxin-binding protein 2	4	0.237329	1.28626	0.695387	0.759264	-1.07138	-1.75171	-0.0578405	-0.0973045	1.7419	0.12199	-1.38181	0.0181175	0.383737
Q64332	Syn2	Synapsin-2	3	0.338994	-1.31349	-1.46477	-0.512172	1.35432	0.503173	0.365	0.728951	1.69947	0.127549	0.903969	0.0199772	1.87121
Q64514-2	Tpp2	Isoform Short of Tripeptidyl-peptidase 2	2	-0.791306	-0.658017	-1.74447	-0.110328	0.907058	0.490451	1.00139	0.905217	2.43709	0.106074	0.881361	0.00365516	1.84211
Q64727	Vcl	Vinculin	61	-0.311188	0.751593	1.66173	0.823404	-0.917642	-0.915538	-1.10386	0.011496	1.65989	0.12864	-0.777726	0.0218832	0.583285
Q66L42	Map3k10	Mitogen-activated protein kinase kinase kinase 10	4	0.791425	-1.66915	-0.990451	-0.775682	1.01133	0.382803	0.790233	0.459488	1.30048	0.157557	0.817101	0.0500633	1.76186
Q66T02	Plekhg5	Pleckstrin homology domain-containing family G member 5	16	-0.642565	-0.79434	-1.7792	0.45462	0.956316	0.0829609	0.561551	1.16066	1.43682	0.142536	0.838772	0.0365747	1.78853
Q68ED2	Grm7	Metabotropic glutamate receptor 7	15	0.0331471	-1.42329	-0.836756	-1.09425	1.12689	1.09508	0.514807	0.584373	2.48728	0.105096	0.744334	0.0032563	1.6752
Q68ED7	Crtc1	CREB-regulated transcription coactivator 1	9	-0.424779	-1.0926	-1.61649	-0.170763	0.868386	1.1603	0.451966	0.82398	2.43856	0.1074	0.662326	0.0036428	1.58263
Q68EF0	Rab3ip	Rab-3A-interacting protein	5	-0.076146	-0.736373	-1.61069	-0.661676	1.41712	0.107531	0.477725	1.08251	1.928	0.121074	0.52726	0.0118032	1.44119
Q68EF6	Begain	Brain-enriched guanylate kinase-associated protein	26	0.365815	-1.37674	-1.71963	-0.00749171	0.690807	0.733587	0.396644	0.917006	1.40827	0.143608	0.814884	0.0390597	1.75916
Q68FD9	Kiaa1549	UPF0606 protein KIAA1549	19	0.414203	-0.837774	-1.76682	-0.825535	0.939843	0.657849	0.680241	0.737988	1.80433	0.119154	1.09649	0.0156917	2.13834
Q68FE2	Atg9a	Autophagy-related protein 9A	7	0.637047	-1.86131	-0.730071	-0.803258	0.802675	0.659676	0.776457	0.518781	1.43202	0.14318	0.54729	0.0369811	1.46134
Q68FM6	Elfn2	Protein phosphatase 1 regulatory subunit 29	20	0.687741	-1.39279	-1.59895	-0.383877	0.542363	0.890855	0.691571	0.563094	1.34955	0.152207	0.994698	0.0447142	1.99266
Q69ZP3	Pnkd	Probable hydrolase PNKD	5	0.469204	-0.930887	-1.18396	-1.35185	0.524366	1.19264	0.929081	0.351416	1.77339	0.12208	1.5399	0.0168503	2.90774
Q6A028	Swap70	Switch-associated protein 70	8	0.11051	0.795967	1.46741	0.745551	-0.628983	-0.444994	-1.71537	-0.330088	1.99522	0.122512	-0.552083	0.0101108	0.682035
Q6DIB5	Megf10	Multiple epidermal growth factor-like domains protein 10	3	0.595892	0.0290167	0.932018	1.09042	-0.920414	-0.608743	-1.73031	0.612122	1.30429	0.157408	-1.54487	0.0496257	0.342726
Q6GQS1	Slc25a23	Mitochondrial adenyl nucleotide antiporter SLC25A23	13	-0.209049	-0.892516	-0.268058	-1.70899	0.690876	0.153191	1.40867	0.825877	1.91621	0.121959	0.604453	0.012128	1.5204
Q6KAU4	Mvb12b	Multivesicular body subunit 12B	7	-1.02472	-1.05151	-0.0851368	-1.24237	1.39155	0.74113	0.630974	0.640085	2.76472	0.133212	0.49333	0.00171902	1.40769
Q6NS60	Fbxo41	F-box only protein 41	23	0.702541	-1.34125	-1.56764	-0.532308	0.717625	0.820809	0.769905	0.430317	1.40901	0.143838	0.867517	0.0389936	1.82452
Q6NTA4	Rragb	Ras-related GTP-binding protein B	2	0.416776	-0.474995	-1.78739	-1.01665	0.35217	0.709314	1.14915	0.651633	1.56857	0.137353	1.53223	0.0270039	2.89232
Q6NVE8	Wdr44	WD repeat-containing protein 44	7	-0.291106	-0.677492	-1.72218	-0.287364	1.14084	0.638466	-0.100597	1.29943	1.74174	0.121849	0.53124	0.0181242	1.44517
Q6P069	Sri	Sorcin	2	-0.574049	0.617032	1.33251	1.45979	-0.944679	-0.787034	-0.189569	-0.914	1.53176	0.137696	-0.397094	0.0293929	0.759386
Q6P1D5	Sez6l	Seizure 6-like protein	7	0.355523	-1.07309	-1.75483	-0.544499	0.921867	0.631532	0.616406	0.847087	1.80598	0.119561	0.761971	0.0156321	1.69581
Q6P5H2	Nes	Nestin	12	-0.0445751	1.4611	1.12087	0.448637	-0.941303	-1.4214	-0.702098	0.0787775	1.75453	0.122217	-1.74815	0.0175981	0.297684
Q6P5U7	Nwd2	NACHT and WD repeat domain-containing protein 2	25	0.526235	-1.34472	-1.4424	-0.744178	0.732329	0.734566	0.665063	0.873099	1.78599	0.120092	0.954224	0.0163687	1.93754
Q6PAV2	Herc4	Probable E3 ubiquitin-protein ligase HERC4	7	0.0285059	-1.74215	-1.30313	0.087023	0.689788	0.475763	0.887271	0.876922	1.66622	0.127626	0.381051	0.0215667	1.30229
Q6PCP5	Mff	Mitochondrial fission factor	6	0.723807	-1.3642	-0.692846	-1.41197	1.06526	0.757502	0.400623	0.521821	1.41691	0.143743	0.390686	0.0382902	1.31102
Q6PDJ6	Fbxo42	F-box only protein 42	4	-0.244352	-1.88326	-0.0755722	-0.466098	1.0387	1.00704	0.976308	-0.352762	1.32856	0.154228	0.455073	0.0469291	1.37085
Q6PEB6	Mob4	MOB-like protein phocein	10	-0.00450407	-1.44575	-1.32842	-0.173827	1.22867	1.21241	0.208231	0.303198	1.70113	0.12801	0.542779	0.0199009	1.45678
Q6PFD5	Dlgap3	Disks large-associated protein 3	25	0.219534	-0.55753	-1.96284	-0.66241	0.69526	0.438706	0.929441	0.899842	1.71797	0.124997	0.639854	0.0191437	1.55817
Q6PGE7	Slc6a7	Sodium-dependent proline transporter	7	0.178011	-1.16966	-1.37583	-0.805146	1.22474	0.433583	0.422144	1.09217	2.10676	0.117639	1.07441	0.0078206	2.10586
Q6PGF7	Exoc8	Exocyst complex component 8	22	0.658302	-1.49	-1.34272	-0.652652	0.806828	0.936264	0.505876	0.578105	1.52079	0.138169	0.40329	0.0301445	1.32252
Q6PGH2	Jpt2	Jupiter microtubule associated homolog 2	4	-0.60629	1.27903	1.47241	0.562707	-0.493319	-0.477093	-1.38424	-0.353207	1.37256	0.148915	-1.23746	0.0424068	0.424118
Q6PIU9		Uncharacterized protein FLJ45252 homolog	6	-0.542426	1.00172	1.53108	0.786838	-0.967027	-0.896532	-0.996605	0.0829533	1.45638	0.142452	-0.890522	0.0349637	0.539419
Q6R891	Ppp1r9b	Neurabin-2	14	0.370592	-1.74007	-1.2384	-0.037776	1.29715	0.375391	0.449248	0.523862	1.30244	0.157405	0.462541	0.0498379	1.37797
Q6TEK5	Vkorc1l1	Vitamin K epoxide reductase complex subunit 1-like protein 1	3	0.549664	-0.779587	-1.206	-1.2859	0.685717	1.3138	-0.151191	0.873496	1.38894	0.147233	0.51898	0.0408376	1.43294
Q6URW6	Myh14	Myosin-14	60	-0.28325	0.739411	1.70914	0.69445	-1.48433	-0.612432	-0.157599	-0.605387	1.56509	0.137007	-0.557441	0.0272216	0.679507
Q6VN19	Ranbp10	Ran-binding protein 10	5	0.0168842	-1.45699	-1.18584	-0.422553	1.31678	0.00700505	0.674111	1.0506	1.86113	0.123079	0.423371	0.0137681	1.34106
Q6WQJ1	Dagla	Diacylglycerol lipase-alpha	17	-1.02899	-0.123448	-1.52563	-0.482454	0.0134667	0.902924	0.99527	1.24885	2.08042	0.115204	0.719414	0.00830969	1.64651
Q6ZPE2	Sbf1	Myotubularin-related protein 5	51	0.709882	-1.07247	-1.47586	-0.898656	0.978946	0.15702	1.0189	0.58223	1.40713	0.143909	0.545584	0.039162	1.45961
Q6ZQ29-2	Taok2	Isoform 2 of Serine/threonine-protein kinase TAO2	5	0.46952	-1.36332	-0.77751	-1.39627	0.850838	0.774217	0.682278	0.760248	1.89573	0.125785	0.507919	0.0127137	1.422
Q7M6Z0	Rtn4rl2	Reticulon-4 receptor-like 2	4	0.748087	-1.47823	-1.35415	-0.601933	1.03933	0.588176	0.338874	0.71984	1.34766	0.152365	1.03759	0.0449095	2.05279
Q7TME0	Plppr4	Phospholipid phosphatase-related protein type 4	25	0.0857881	-1.40756	-1.47819	-0.398524	0.599926	0.704267	0.853697	1.0406	2.16497	0.113162	1.09452	0.00683961	2.13543
Q7TNM2	Trim46	Tripartite motif-containing protein 46	8	-0.339401	-0.997624	-1.64964	-0.261624	1.25793	0.606893	0.381833	1.00163	2.28572	0.10892	0.518169	0.00517945	1.43214
Q7TPD3	Robo2	Roundabout homolog 2	3	0.0283733	-0.975511	-0.913938	-1.44257	0.379874	1.26393	0.752701	0.907135	2.43572	0.10478	0.619881	0.00366672	1.53675
Q7TPM1	Prrc2b	Protein PRRC2B	5	0.176135	-1.65	-1.30598	-0.0093262	0.234326	0.856358	1.24302	0.455467	1.4715	0.14166	0.548743	0.0337677	1.46281
Q7TQH0-2	Atxn2l	Isoform 2 of Ataxin-2-like protein	2	-0.0314557	1.02582	1.90864	-0.0252707	-0.555543	-0.829527	-1.05649	-0.436169	1.59023	0.136764	-0.557877	0.0256905	0.679301
Q7TSC1	Prrc2a	Protein PRRC2A	17	-0.00977024	-1.26862	-0.44285	-1.49712	1.31882	0.568439	0.617065	0.71403	2.21171	0.114515	0.429701	0.00614179	1.34695
Q80TA6	Mtmr12	Myotubularin-related protein 12	5	-0.229454	-1.17184	-1.0699	-1.03975	1.05945	0.706811	1.19205	0.552619	3.25228	0.143556	0.564062	0.000559391	1.47843
Q80TA9	Epg5	Ectopic P granules protein 5 homolog	2	0.0304435	-0.148928	-1.76724	-1.01601	0.686629	0.68255	1.362	0.170554	1.62467	0.132891	0.442203	0.0237317	1.35868
Q80TE7	Lrrc7	Leucine-rich repeat-containing protein 7	55	0.251099	-0.638833	-2.0524	-0.420736	0.539477	0.58869	0.885852	0.846851	1.56664	0.137411	0.748521	0.0271245	1.68007
Q80TL0	Ppm1e	Protein phosphatase 1E	16	-0.271141	-1.45114	-1.51587	0.257982	0.984132	0.93626	0.372416	0.687361	1.74502	0.122745	0.481568	0.0179879	1.39626
Q80TL1	Adcy2	Adenylate cyclase type 2	7	0.0471508	-1.54722	-0.530014	-1.18628	0.34519	1.11567	0.951595	0.803913	2.20695	0.113672	0.646999	0.00620942	1.56591
Q80TR1	Adgrl1	Adhesion G protein-coupled receptor L1	7	0.415204	-1.39606	-1.15092	-0.929739	1.13764	0.768084	0.315699	0.840087	1.88462	0.127247	0.444366	0.0130432	1.36072
Q80TR4	Slit1	Slit homolog 1 protein	7	0.0702608	-0.863712	-1.80529	-0.119309	1.56437	0.156974	0.558064	0.438644	1.3845	0.147753	0.781463	0.0412577	1.71887
Q80TS7	Ddn	Dendrin	8	-0.213196	-1.63128	-0.9236	-0.532314	1.25386	0.71481	0.359923	0.971801	2.42639	0.101882	1.25661	0.0037464	2.38934
Q80U40	Rimbp2	RIMS-binding protein 2	19	0.133524	-1.39675	-1.1042	-0.826938	0.991204	0.504268	0.376015	1.32288	2.1555	0.111947	0.673513	0.00699037	1.59495
Q80U95	Ube3c	Ubiquitin-protein ligase E3C	13	0.389295	-1.37181	-1.67432	-0.0458021	1.12638	0.318554	0.626179	0.631525	1.36651	0.149821	0.483835	0.0430026	1.39846
Q80UK0	Sestd1	SEC14 domain and spectrin repeat-containing protein 1	10	0.60764	-0.971962	-1.75283	-0.691746	0.976634	0.812707	0.486398	0.533157	1.49688	0.139208	0.504036	0.0318506	1.41817
Q80UP3	Dgkz	Diacylglycerol kinase zeta	18	-1.10935	-1.22591	-0.629537	-0.0943522	-0.107246	1.34762	0.473658	1.34511	1.88032	0.124736	0.504952	0.013173	1.41908
Q80VP0	Tecpr1	Tectonin beta-propeller repeat-containing protein 1	3	-0.680257	-0.426298	-0.583964	-1.65213	0.922165	1.20497	0.258539	0.956975	2.5537	0.112881	0.528797	0.00279449	1.44273
Q80VP1	Epn1	Epsin-1	14	0.665477	-1.53711	-1.17896	-0.607515	1.32542	0.683751	0.307508	0.34143	1.31613	0.15686	0.576577	0.0482911	1.49131
Q80WC7	Agfg2	Arf-GAP domain and FG repeat-containing protein 2	11	-0.0314767	-1.40538	-1.52872	-0.109133	1.11744	0.831107	0.337788	0.788371	1.90891	0.12321	0.715179	0.0123336	1.64169
Q80WT0	Jph4	Junctophilin-4	2	0.162416	-0.879281	-0.735533	-1.66593	1.25706	0.793199	0.762506	0.30557	1.99301	0.121589	0.922935	0.0101623	1.89597
Q80X90	Flnb	Filamin-B	73	-0.492706	1.21187	1.46969	0.726871	-0.895587	-1.03667	-0.838061	-0.145412	1.64525	0.130254	-1.31366	0.0226337	0.4023
Q80XH1	Kxd1	KxDL motif-containing protein 1	2	0.292551	0.959243	0.953885	0.784993	-0.745634	-0.138247	-0.138577	-1.96821	1.76213	0.12205	-0.623981	0.0172929	0.648878
Q80XK6	Atg2b	Autophagy-related protein 2 homolog B	15	0.481511	-1.65629	-1.3001	-0.291447	1.13073	0.480478	0.768728	0.386396	1.4428	0.142312	0.421661	0.0360741	1.33947
Q80Y24	Prickle2	Prickle-like protein 2	23	-0.189442	-0.635411	-1.94959	-0.161571	0.575834	0.92495	0.209545	1.22569	1.67573	0.129709	0.760478	0.0210992	1.69405
Q80ZJ7	Snx32	Sorting nexin-32	8	-0.469399	-1.37744	-1.09149	-0.33575	1.63747	0.503435	0.593579	0.539587	2.3533	0.11167	0.71122	0.00443305	1.63719
Q8BFP9	Pdk1	[Pyruvate dehydrogenase (acetyl-transferring)] kinase isozyme 1, mitochondrial	11	0.174495	-0.952568	-1.27901	-0.986166	1.6711	0.526418	0.307815	0.53791	1.85178	0.12	0.646865	0.0140676	1.56576
Q8BFR4	Gns	N-acetylglucosamine-6-sulfatase	9	-0.854957	1.26179	1.25061	1.05836	-0.615398	-0.828755	-0.879427	-0.392224	1.38185	0.147913	-0.480909	0.0415096	0.716526
Q8BG02	Ppp2r2c	Serine/threonine-protein phosphatase 2A 55 kDa regulatory subunit B gamma isoform	4	-0.168142	0.0966292	-1.17402	-1.66628	0.886994	0.697042	0.0922834	1.23549	1.63944	0.131316	0.514148	0.0229381	1.42815
Q8BG67	Efr3a	Protein EFR3 homolog A	15	0.110389	-0.693729	-1.90985	-0.490755	0.249456	0.806536	0.810714	1.11724	1.75114	0.12248	0.759166	0.0177363	1.69251
Q8BGB5	Limd2	LIM domain-containing protein 2	4	-0.805893	-1.61376	-0.610219	-0.135327	0.568039	0.492986	0.515358	1.58882	2.09053	0.117816	0.688249	0.0081184	1.61133
Q8BGC4	Ptgr3	Prostaglandin reductase-3	9	0.557647	0.594326	1.45445	0.646009	-1.49785	-1.05661	-0.0331535	-0.664811	2.29631	0.106857	-0.401782	0.00505466	0.756923
Q8BGN8-2	Synpr	Isoform 2 of Synaptoporin	2	0.0980829	-1.55612	-1.21206	-0.450218	1.15	0.326619	0.579896	1.06379	1.99696	0.123107	1.00349	0.0100702	2.00484
Q8BGR6	Arl15	ADP-ribosylation factor-like protein 15	5	-0.022894	-1.60493	-0.462371	-0.898007	0.727671	1.35322	-0.108116	1.01542	1.75808	0.122131	0.727972	0.017455	1.65631
Q8BGX2	Timm29	Mitochondrial import inner membrane translocase subunit Tim29	9	0.211513	-1.45387	-1.45446	-0.364269	1.08783	0.627084	0.908344	0.437829	1.88384	0.12675	0.48057	0.0130667	1.39529
Q8BGY4	Klhl26	Kelch-like protein 26	5	-0.346616	-0.864626	-1.56641	-0.579887	1.44864	0.511133	0.645532	0.752235	2.6019	0.11648	0.589094	0.0025009	1.5043
Q8BH10	Orai2	Protein orai-2	3	-0.708304	-0.300863	-1.83742	-0.325893	0.440501	0.50915	1.14083	1.08199	2.10641	0.117246	0.942612	0.00782687	1.922
Q8BH50	Ark2n	Protein ARK2N	3	0.447251	-1.25585	-1.62711	-0.297287	0.63135	1.05619	0.984415	0.0610392	1.40222	0.145113	0.697917	0.0396078	1.62216
Q8BH61	F13a1	Coagulation factor XIII A chain	9	0.0673255	1.90401	0.0611717	0.732293	-0.545351	-1.50975	-0.383385	-0.326319	1.44091	0.142221	-1.06099	0.0362314	0.479304
Q8BH86	Dglucy	D-glutamate cyclase, mitochondrial	2	0.633947	0.702347	0.967398	0.405156	-2.17216	0.173989	-0.398471	-0.312202	1.37371	0.149515	-1.03457	0.0422946	0.488162
Q8BHJ7	Gabra5	Gamma-aminobutyric acid receptor subunit alpha-5	5	-0.715747	-1.42147	-1.17611	-0.141385	0.660492	0.933108	1.04262	0.818484	2.97315	0.1332	1.08646	0.00106377	2.12352
Q8BIV3	Ranbp6	Ran-binding protein 6	13	0.24259	-1.07158	-1.10181	-1.29572	0.917693	1.00932	0.337691	0.961814	2.23143	0.110636	0.609268	0.0058691	1.52549
Q8BIZ1-2	Anks1b	Isoform 2 of Ankyrin repeat and sterile alpha motif domain-containing protein 1B	5	0.0769434	-1.32365	-1.41577	-0.620678	0.793583	1.03193	0.947186	0.51046	2.37802	0.10671	1.11231	0.00418771	2.16191
Q8BJI1	Slc6a17	Sodium-dependent neutral amino acid transporter SLC6A17	13	0.584259	-1.09437	-1.62623	-0.670995	1.1907	0.436034	0.765418	0.415188	1.49486	0.138837	0.725312	0.0319996	1.65326
Q8BKG3	Ptk7	Inactive tyrosine-protein kinase 7	4	0.215104	1.14852	1.79768	-0.301974	-1.0388	-0.382679	-0.556918	-0.880945	1.56452	0.136833	-0.563609	0.0272569	0.676608
Q8BMF3	Me3	NADP-dependent malic enzyme, mitochondrial	24	-1.11012	-0.904261	0.0815944	-0.97545	1.3196	1.04592	-0.438998	0.981718	1.63418	0.130911	1.04829	0.0232175	2.06808
Q8BMP6	Acbd3	Golgi resident protein GCP60	13	-0.151017	0.78431	1.28226	1.32705	-0.993063	-1.17801	-0.60223	-0.469293	2.27129	0.108471	-0.398884	0.00535441	0.758445
Q8BMS1	Hadha	Trifunctional enzyme subunit alpha, mitochondrial	38	-0.338953	0.931311	1.82149	0.481716	-0.832038	-1.08649	-0.245779	-0.731258	1.61572	0.133499	-0.720332	0.0242261	0.606958
Q8BMS4	Coq3	Ubiquinone biosynthesis O-methyltransferase, mitochondrial	4	-0.251205	-1.60472	-0.723963	-0.757576	1.42814	0.577792	0.622074	0.709456	2.53735	0.112903	0.761538	0.00290171	1.6953
Q8BMS9	Rassf2	Ras association domain-containing protein 2	10	-0.38283	0.60515	1.62151	1.17212	-0.924001	-0.465323	-1.02641	-0.600219	1.80438	0.119515	-0.997391	0.01569	0.500905
Q8BN59	Larp6	La-related protein 6	8	-0.493681	-1.28461	-1.0039	-0.570734	1.60886	0.774771	0.723421	0.245869	2.58677	0.117057	0.5451	0.00258959	1.45912
Q8BNN1	Spata2l	Spermatogenesis-associated protein 2-like protein	3	-0.0792271	-0.600203	-1.77602	-0.566201	0.386443	0.40944	0.685879	1.53989	1.81412	0.121325	0.820757	0.015342	1.76633
Q8BP92	Rcn2	Reticulocalbin-2	13	-0.248006	0.914215	2.04009	-0.025682	-0.554262	-0.514771	-0.991908	-0.619676	1.3413	0.152904	-0.547158	0.0455719	0.684367
Q8BQ30	Ppp1r18	Phostensin	2	-0.226811	1.14178	0.733491	1.39026	-0.941815	-1.43794	-0.363136	-0.295824	1.84379	0.122	-1.01688	0.0143289	0.494183
Q8BQ47	Cnpy4	Protein canopy homolog 4	5	0.429191	1.1925	0.895786	0.473933	-1.41556	-1.308	-0.688961	0.421111	1.76335	0.12295	-0.496322	0.0172445	0.708912
Q8BQP9	Rgs7bp	Regulator of G-protein signaling 7-binding protein	6	0.591514	-0.460451	-1.69879	-1.16011	0.322942	0.965859	0.460886	0.978146	1.39606	0.146384	0.496747	0.0401732	1.41103
Q8BRV5	Kiaa1671	Uncharacterized protein KIAA1671	8	-0.397837	-1.2855	-1.58424	0.139578	0.881344	0.774935	0.419926	1.0518	2.01249	0.12372	0.713949	0.00971652	1.64029
Q8BSZ2	Ap3s2	AP-3 complex subunit sigma-2	6	0.510676	-0.641656	-1.46503	-1.38868	0.844623	0.791376	0.632001	0.716691	1.75236	0.122314	0.548794	0.0176865	1.46286
Q8BT60	Cpne3	Copine-3	12	-0.563157	0.927477	1.623	0.921188	-0.800786	-0.889611	-0.896601	-0.321509	1.63458	0.13107	-1.00034	0.0231966	0.499881
Q8BTJ4	Enpp4	Bis(5'-adenosyl)-triphosphatase enpp4	5	-0.337884	1.04821	1.12419	0.850128	-1.84121	-0.621051	-0.104775	-0.117611	1.34587	0.151714	-1.19043	0.0450951	0.438172
Q8BTM8	Flna	Filamin-A	69	-0.405521	1.24979	1.31824	0.669161	-0.981284	-1.15975	-0.865716	0.175083	1.52691	0.137938	-1.53766	0.0297225	0.344443
Q8BTY2	Slc4a7	Sodium bicarbonate cotransporter 3	4	-1.27749	-0.160197	-0.748969	-0.979152	0.745078	0.746826	0.0280044	1.6459	2.09185	0.117734	0.735701	0.00809371	1.66521
Q8BTY8	Scfd2	Sec1 family domain-containing protein 2	2	0.479947	1.11696	0.681771	0.911984	-1.00634	-1.55061	-0.868038	0.234336	2.14704	0.111897	-0.719585	0.00712784	0.607272
Q8BU33	Ilvbl	2-hydroxyacyl-CoA lyase 2	2	-0.393017	1.29684	1.12469	0.716954	-1.51064	-0.306745	0.0735272	-1.00162	1.41724	0.144066	-0.534792	0.0382611	0.690258
Q8BV66	Ifi44	Interferon-induced protein 44	6	1.25344	0.703764	0.0804407	0.786788	-1.55987	0.40997	-0.446903	-1.22763	1.51729	0.138415	-3.03906	0.0303883	0.121661
Q8BW75	Maob	Amine oxidase [flavin-containing] B	19	0.542522	0.145903	1.6995	0.563299	-1.17637	-0.830121	0.220291	-1.16503	1.69913	0.127237	-0.575994	0.0199924	0.670824
Q8BXR1	Slc7a14	Solute carrier family 7 member 14	10	-0.151706	-1.03364	-1.34194	-0.68362	1.35105	0.22417	0.355727	1.27996	2.19397	0.112777	0.885339	0.00639782	1.8472
Q8BYB9	Poglut1	Protein O-glucosyltransferase 1	11	-0.437431	0.474044	1.65611	1.182	-0.190281	-0.94828	-0.84048	-0.895686	1.58599	0.136639	-0.539464	0.0259425	0.688026
Q8BYM5	Nlgn3	Neuroligin-3	15	0.282983	-1.26813	-1.47433	-0.733643	0.765386	0.771665	0.674201	0.981867	2.15264	0.110484	0.55329	0.00703648	1.46743
Q8BZ20	Parp12	Protein mono-ADP-ribosyltransferase PARP12	3	-0.578721	0.451129	1.47754	1.45025	-1.00589	-0.832434	-0.418335	-0.543543	1.48562	0.141032	-0.694588	0.0326872	0.617886
Q8C015	Pak5	Serine/threonine-protein kinase PAK 5	9	0.399494	-0.816966	-1.43263	-1.14074	0.640021	0.276791	1.33885	0.73518	1.76241	0.122267	0.72497	0.0172817	1.65287
Q8C080	Snx16	Sorting nexin-16	9	0.616785	-1.60402	-1.3422	-0.423261	0.825456	0.822256	0.331045	0.773936	1.42602	0.14235	0.401973	0.0374952	1.32131
Q8C3J5	Dock2	Dedicator of cytokinesis protein 2	13	-0.489846	0.999159	0.975858	1.21531	-0.912557	-1.5685	-0.197505	-0.021921	1.36401	0.150248	-1.50573	0.04325	0.352153
Q8C4X2	Csnk1g3	Casein kinase I isoform gamma-3	3	0.212932	-1.6182	-0.796589	-0.661396	-0.0822381	1.16866	1.28402	0.492813	1.56994	0.137142	0.473841	0.026919	1.3888
Q8C561	Lmbrd2	G-protein coupled receptor-associated protein LMBRD2	3	0.258401	-1.23972	-0.306791	-1.59919	0.710293	0.748372	0.139985	1.28865	1.60383	0.134004	0.558245	0.0248982	1.47248
Q8C5L3	Cnot2	CCR4-NOT transcription complex subunit 2	6	-1.51351	-0.594959	-0.257348	-0.73205	1.20425	1.47537	0.348353	0.0698904	1.95282	0.123591	0.519679	0.0111476	1.43364
Q8C8N2	Scai	Protein SCAI	12	0.469669	-1.00848	-1.72309	-0.682735	0.755964	0.869393	0.914219	0.405065	1.68894	0.128625	0.77642	0.0204672	1.71288
Q8CAA7	Pgm2l1	Glucose 1,6-bisphosphate synthase	29	0.605954	-1.5158	-1.33479	-0.631172	0.961124	0.574543	0.710622	0.629517	1.58751	0.13698	0.592439	0.0258519	1.50779
Q8CAE9	Podxl2	Podocalyxin-like protein 2	4	-0.060579	-1.69066	-0.611118	-0.641729	1.18897	1.21893	-0.0731049	0.669293	1.78436	0.120323	1.20161	0.0164303	2.29996
Q8CC27	Cacnb2	Voltage-dependent L-type calcium channel subunit beta-2	6	0.083549	-1.2847	-1.60694	-0.0611259	0.867247	0.49089	0.197957	1.31312	1.57826	0.136937	1.31983	0.0264085	2.49637
Q8CEC5	Nkiras1	NF-kappa-B inhibitor-interacting Ras-like protein 1	5	-0.0387513	-1.44179	-1.57528	0.0738077	0.942721	0.712211	0.943047	0.384033	1.74801	0.123441	0.660143	0.0178646	1.58024
Q8CFI5	Pars2	Probable proline--tRNA ligase, mitochondrial	8	-1.02501	-0.229096	-1.00814	-1.21055	0.826161	0.791751	0.488447	1.36643	3.05632	0.143	0.461026	0.000878372	1.37652
Q8CFV4	Nrn1	Neuritin	4	0.466135	-0.969031	-1.16485	-1.39276	0.430508	1.06055	0.732901	0.836546	1.88278	0.126186	0.851063	0.0130985	1.80383
Q8CGU1	Calcoco1	Calcium-binding and coiled-coil domain-containing protein 1	19	-0.784499	-1.23647	-1.15641	-0.397858	0.697947	0.802866	0.841266	1.23316	3.67223	0.217333	0.561908	0.000212702	1.47622
Q8CGY8	Ogt	UDP-N-acetylglucosamine--peptide N-acetylglucosaminyltransferase 110 kDa subunit	2	-0.427686	-0.728476	-1.68488	-0.483094	1.25866	0.580326	0.434056	1.0511	2.49629	0.104667	0.835684	0.0031894	1.7847
Q8CH77	Nav1	Neuron navigator 1	2	0.374941	-1.27223	-0.771518	-1.44998	0.700122	0.731035	0.626402	1.06123	1.99392	0.122173	0.823219	0.010141	1.76935
Q8CHG7	Rapgef2	Rap guanine nucleotide exchange factor 2	48	0.165214	-1.5561	-1.33585	-0.327403	1.21501	0.441197	0.622938	0.77499	1.87125	0.124899	0.46969	0.0134508	1.38481
Q8CHT0	Aldh4a1	Delta-1-pyrroline-5-carboxylate dehydrogenase, mitochondrial	16	-0.398787	1.08278	1.59896	0.743511	-0.902244	-0.96265	-0.312706	-0.848859	1.8224	0.122428	-0.39346	0.015052	0.761301
Q8CI61	Bag4	BAG family molecular chaperone regulator 4	7	0.166095	-1.56709	-1.28104	-0.372445	0.680618	0.73499	0.377592	1.26128	1.87187	0.125218	0.580436	0.0134317	1.4953
Q8CIH5	Plcg2	1-phosphatidylinositol 4,5-bisphosphate phosphodiesterase gamma-2	12	-0.185888	1.46774	0.667087	0.860737	-1.78177	-0.598639	-0.207854	-0.221414	1.4979	0.139593	-1.12707	0.031776	0.457845
Q8CJ67	Stau2	Double-stranded RNA-binding protein Staufen homolog 2	2	-0.369523	-0.755492	-0.970578	-1.34858	1.41445	0.36061	0.898964	0.770155	2.92715	0.136182	0.490971	0.00118265	1.40539
Q8JZK9	Hmgcs1	Hydroxymethylglutaryl-CoA synthase, cytoplasmic	5	0.306086	-1.74661	-0.947581	-0.602363	1.23709	0.513426	0.493095	0.746855	1.76179	0.122044	1.03291	0.0173065	2.04615
Q8JZW5	Sh2d5	SH2 domain-containing protein 5	9	0.878875	-1.44144	-1.06122	-1.02915	0.895551	0.666245	0.297275	0.793866	1.31042	0.157272	0.793329	0.04893	1.73307
Q8JZZ7	Adgrl2	Adhesion G protein-coupled receptor L2	6	0.0878474	-1.35188	-0.451824	-1.01509	0.536407	1.86557	-0.0678644	0.396826	1.39976	0.145473	0.428166	0.0398324	1.34552
Q8K010	Oplah	5-oxoprolinase	41	0.0134758	-0.16752	2.1665	0.668096	-0.614608	-0.58082	-0.825616	-0.659506	1.34123	0.152723	-0.477421	0.0455799	0.71826
Q8K021	Scamp1	Secretory carrier-associated membrane protein 1	8	0.803967	-1.39867	-1.49232	-0.557434	0.780452	0.3938	0.820787	0.649415	1.30113	0.157686	0.556094	0.0499879	1.47028
Q8K093	Trhde	Thyrotropin-releasing hormone-degrading ectoenzyme	4	-0.213129	-0.804001	0.19931	-2.03321	0.7032	0.729908	0.483149	0.934773	1.5531	0.136428	0.622937	0.0279835	1.54001
Q8K0S0	Phyhip	Phytanoyl-CoA hydroxylase-interacting protein	12	0.541369	-1.29283	-1.55337	-0.570706	0.631453	0.730084	0.426089	1.08791	1.58713	0.136814	0.545349	0.0258746	1.45937
Q8K0S2	Erich5	Glutamate-rich protein 5	2	-0.717899	-0.329066	-1.76255	-0.248044	0.147723	1.46237	0.735659	0.711813	1.87744	0.124441	0.985167	0.0132605	1.97954
Q8K0V4	Cnot3	CCR4-NOT transcription complex subunit 3	7	-1.00494	-1.30883	-1.05974	0.217547	0.392776	0.553829	0.784487	1.42487	2.07067	0.117297	0.477783	0.0084982	1.3926
Q8K124	Plekho2	Pleckstrin homology domain-containing family O member 2	6	-0.738311	1.19574	0.898872	1.30505	-1.40778	-0.374057	-0.492021	-0.387493	1.31971	0.1562	-0.87731	0.0478945	0.544382
Q8K1N4	Spats2	Spermatogenesis-associated serine-rich protein 2	2	-0.449571	-2.06257	-0.0539807	-0.104435	1.32223	0.727108	0.137471	0.483749	1.32998	0.154146	0.919879	0.0467761	1.89196
Q8K1Z0	Coq9	Ubiquinone biosynthesis protein COQ9, mitochondrial	9	-0.746456	-0.869188	-1.04509	-0.882176	1.55806	0.702557	0.449295	0.832999	3.44379	0.121143	0.411204	0.000359927	1.32979
Q8K2D3	Edc3	Enhancer of mRNA-decapping protein 3	7	-0.329796	-1.27361	-0.637941	-0.845558	1.72486	0.757729	0.757842	-0.153528	1.93184	0.121167	0.462499	0.0116994	1.37793
Q8K2V1	Ppp4r1	Serine/threonine-protein phosphatase 4 regulatory subunit 1	3	0.281169	0.850632	1.65201	0.547431	-1.24402	-1.02912	-0.561265	-0.496852	2.51803	0.11225	-0.807428	0.00303368	0.5714
Q8K2Y9	Ccm2	Cerebral cavernous malformations protein 2 homolog	3	0.204005	-1.73658	-0.893824	-0.723872	0.670468	0.6201	0.761842	1.09786	2.0586	0.120387	0.42103	0.00873785	1.33888
Q8K386	Rab15	Ras-related protein Rab-15	4	0.43845	-0.789116	-1.15567	-1.54651	0.991237	0.721548	0.501589	0.838469	1.86892	0.122711	1.1456	0.0135233	2.21238
Q8K3C3	Lzic	Protein LZIC	9	-0.281018	0.433684	1.53073	1.16105	-0.535327	-1.21717	-1.12801	0.0360578	1.54413	0.137018	-0.448586	0.0285676	0.73276
Q8K400	Stxbp5	Syntaxin-binding protein 5	10	-0.442425	0.499208	-1.47914	-1.25616	1.05246	0.736663	-0.164987	1.05438	1.33892	0.153092	0.482879	0.0458223	1.39753
Q8K411	Pitrm1	Presequence protease, mitochondrial	2	-0.203973	0.79331	1.24932	1.0071	0.172201	-1.47659	-1.19265	-0.34872	1.54591	0.137196	-0.898675	0.0284503	0.536379
Q8N7N5	Dcaf8	DDB1- and CUL4-associated factor 8	2	-1.53954	-0.0893232	-0.816242	-0.675728	0.260399	1.21366	1.37215	0.274626	1.99801	0.123707	0.509501	0.0100458	1.42356
Q8QZT2	Ccsap	Centriole, cilia and spindle-associated protein	11	0.189553	-1.4628	-1.26372	-0.265423	0.337602	0.726691	0.160418	1.57768	1.48844	0.140407	0.485375	0.0324756	1.39995
Q8R001	Mapre2	Microtubule-associated protein RP/EB family member 2	18	0.420547	-1.60028	-1.3812	-0.255594	0.886418	0.731102	0.953159	0.245848	1.50686	0.138964	0.489314	0.0311273	1.40378
Q8R066	C1qtnf4	Complement C1q tumor necrosis factor-related protein 4	5	0.112692	-0.491734	-0.968264	-1.66416	0.742644	1.32217	0.0920228	0.854637	1.79678	0.118734	0.489306	0.0159668	1.40377
Q8R0J7	Vps37b	Vacuolar protein sorting-associated protein 37B	5	-1.02539	-0.336022	-0.588063	-1.00256	0.807911	0.366388	-0.140114	1.91785	1.70039	0.127931	0.458547	0.0199349	1.37416
Q8R0X7	Sgpl1	Sphingosine-1-phosphate lyase 1	8	-0.0605568	1.23621	1.31143	0.844216	-1.03134	-1.13699	-0.619495	-0.543476	2.5182	0.114032	-1.41274	0.00303247	0.375598
Q8R0Y6	Aldh1l1	Cytosolic 10-formyltetrahydrofolate dehydrogenase	54	-0.0461768	0.350145	1.97626	0.764649	-0.764068	-0.591196	-0.734601	-0.955008	1.85467	0.120944	-0.553175	0.0139742	0.681519
Q8R1G6	Pdlim2	PDZ and LIM domain protein 2	4	0.224982	1.36302	0.928699	0.604854	-0.951194	-1.15708	-1.25036	0.237081	1.99947	0.124314	-2.17267	0.0100122	0.2218
Q8R1S0	Coq6	Ubiquinone biosynthesis monooxygenase COQ6, mitochondrial	11	-0.418466	-0.875376	-1.21664	-0.814189	1.71634	0.320763	0.50621	0.781356	2.49791	0.106141	0.576656	0.00317751	1.49139
Q8R1V4	Tmed4	Transmembrane emp24 domain-containing protein 4	4	-0.309795	1.30169	1.01548	0.815596	-1.51124	-0.717977	-0.815351	0.221595	1.51535	0.138292	-0.462319	0.0305245	0.725819
Q8R1Y2	Bmerb1	bMERB domain-containing protein 1	4	0.332717	-0.634608	-1.22248	-1.31893	1.46957	0.471054	-0.0301204	0.932791	1.54257	0.137213	0.691019	0.0286701	1.61442
Q8R2R9	Ap3m2	AP-3 complex subunit mu-2	12	0.854807	-1.02206	-1.39978	-1.08397	1.00308	0.509859	0.866188	0.271871	1.3083	0.156431	0.558245	0.0491701	1.47248
Q8R2Y0	Abhd6	Monoacylglycerol lipase ABHD6	16	0.595753	-1.46886	-1.58992	-0.18253	0.826872	0.557221	0.891984	0.36948	1.30234	0.157281	0.39653	0.0498496	1.31634
Q8R313	Exoc6	Exocyst complex component 6	8	0.0429309	-1.21421	-1.62911	-0.395306	1.03919	0.509997	0.728165	0.91834	2.15854	0.112693	0.630066	0.00694161	1.54764
Q8R326	Pspc1	Paraspeckle component 1	2	-1.58268	-0.0667371	-0.352609	-0.719242	-0.524031	0.993181	0.9648	1.28732	1.38828	0.14726	0.691054	0.0408996	1.61446
Q8R3B1	Plcd1	1-phosphatidylinositol 4,5-bisphosphate phosphodiesterase delta-1	21	-0.369632	0.638908	1.84175	0.618517	-1.24897	-0.533357	-0.913809	-0.0334132	1.3981	0.145974	-0.524202	0.0399852	0.695344
Q8R3Q2	Ppp6r2	Serine/threonine-protein phosphatase 6 regulatory subunit 2	14	0.35822	-1.06445	-1.48115	-0.96368	1.00016	0.902135	0.518944	0.72983	2.06028	0.12067	0.442948	0.00870408	1.35938
Q8R4F1	Ntng2	Netrin-G2	4	0.587599	-0.913878	-1.66059	-0.927842	0.622725	0.966049	0.685293	0.640648	1.64374	0.130328	1.2709	0.0227125	2.41311
Q8R516	Mib2	E3 ubiquitin-protein ligase MIB2	3	0.404189	-0.952862	-1.542	-0.798851	0.837996	1.28071	0.755019	0.0157987	1.60702	0.13313	0.714047	0.0247162	1.6404
Q8R554	Otud7a	OTU domain-containing protein 7A	6	0.259486	-1.59711	-1.09257	-0.225167	1.52845	0.114358	0.135037	0.87752	1.31309	0.157248	0.591424	0.0486301	1.50673
Q8R5A3	Apbb1ip	Amyloid beta A4 precursor protein-binding family B member 1-interacting protein	9	-0.501426	0.757677	1.41591	1.2	-0.822505	-1.13991	-0.867164	-0.0425799	1.58238	0.136828	-0.816063	0.0261589	0.56799
Q8R5H6	Wasf1	Actin-binding protein WASF1	14	0.127815	-1.31929	-1.72279	0.0248576	0.978185	0.66876	0.399238	0.843226	1.60685	0.13286	0.545859	0.0247256	1.45989
Q8VBY2	Camkk1	Calcium/calmodulin-dependent protein kinase kinase 1	15	-0.333742	-1.04187	-1.62746	-0.347557	0.968868	0.529694	0.703142	1.14892	2.57929	0.113964	0.577812	0.00263455	1.49258
Q8VCE6	Nt5m	5'(3')-deoxyribonucleotidase, mitochondrial	6	-1.43185	-0.6545	-0.681052	-0.518237	1.51923	1.05903	0.587391	0.119988	2.38487	0.105043	0.591773	0.00412219	1.5071
Q8VCF0	Mavs	Mitochondrial antiviral-signaling protein	5	-0.115726	0.886991	1.57999	0.448231	-1.34767	-1.28553	-0.183029	0.0167466	1.4847	0.141043	-0.719125	0.0327569	0.607466
Q8VCR7	Abhd14b	Putative protein-lysine deacylase ABHD14B	9	-0.321504	1.22246	1.40803	0.472484	-1.13562	-0.856013	-1.05147	0.261643	1.46174	0.142626	-0.503011	0.0345353	0.705632
Q8VCW8	Acsf2	Medium-chain acyl-CoA ligase ACSF2, mitochondrial	23	-0.0644997	0.00988806	2.10504	0.713688	-0.862042	-0.373937	-0.715826	-0.812311	1.44006	0.142235	-0.637331	0.0363024	0.642901
Q8VCX5	Micu1	Calcium uptake protein 1, mitochondrial	16	-0.732861	-0.932833	-1.60134	-0.0406343	0.894768	0.371782	1.06992	0.9712	2.44739	0.106835	0.546528	0.00356954	1.46057
Q8VCY8-2	Plppr2	Isoform 2 of Phospholipid phosphatase-related protein type 2	7	0.0246775	-1.11613	-1.64751	-0.508609	0.67242	0.691795	0.746245	1.13712	2.2839	0.107965	1.13233	0.00520117	2.19213
Q8VDP3	Mical1	[F-actin]-monooxygenase MICAL1	11	-0.344277	0.71129	1.45553	1.25984	-0.381632	-0.986104	-0.655172	-1.05947	1.92328	0.122025	-0.720852	0.0119321	0.606739
Q8VEB4	Pla2g15	Phospholipase A2 group XV	6	-1.04834	-0.12653	-1.42902	-0.143819	0.424884	1.861	0.420291	0.0415327	1.41995	0.143527	0.517982	0.0380237	1.43195
Q8VEK0	Tmem30a	Cell cycle control protein 50A	9	0.425781	-1.13799	-1.32486	-1.03914	1.21764	0.571093	0.483988	0.803485	1.91171	0.122478	0.599598	0.0122544	1.51529
Q8VHI3	Pofut2	GDP-fucose protein O-fucosyltransferase 2	4	0.962029	-0.214655	1.26183	0.683926	0.420809	-0.427569	-1.33148	-1.35488	1.35555	0.151026	-0.480701	0.0441011	0.71663
Q8VHW2	Cacng8	Voltage-dependent calcium channel gamma-8 subunit	12	-0.18236	-1.3096	-1.57222	-0.175783	0.694527	0.932006	0.587256	1.02618	2.26467	0.10876	0.924587	0.00543663	1.89814
Q8VI51	Sorcs3	VPS10 domain-containing receptor SorCS3	9	0.0194824	-0.910439	-1.84166	-0.27511	0.972975	0.450551	0.40559	1.17861	1.79047	0.118783	1.16074	0.0162005	2.23573
Q91V64	Isoc1	Isochorismatase domain-containing protein 1	7	-0.201762	1.10152	0.907065	1.22712	-1.45191	-0.655006	0.0111422	-0.938163	1.83541	0.12086	-0.50157	0.014608	0.706338
Q91VL8	Terf2ip	Telomeric repeat-binding factor 2-interacting protein 1	3	-0.431057	-0.369103	-1.44562	-1.09549	0.43933	1.04739	0.492331	1.36221	2.54932	0.113	0.393049	0.00282282	1.31317
Q91VR7	Map1lc3a	Microtubule-associated proteins 1A/1B light chain 3A	3	0.111572	-1.16617	-1.14469	-0.893488	1.62997	0.769208	0.224402	0.469188	1.94301	0.12269	0.395885	0.0114022	1.31575
Q91WU5	As3mt	Arsenite methyltransferase	16	-0.530387	1.11691	1.39487	0.997861	-1.04061	-0.947215	-0.666387	-0.325048	1.74355	0.122656	-0.964701	0.018049	0.512385
Q91X52	Dcxr	L-xylulose reductase	9	-0.634673	1.28069	1.25519	0.967179	-1.22744	-0.709406	-0.431713	-0.499826	1.5771	0.136727	-1.29208	0.0264791	0.408361
Q91XU3	Pip4k2c	Phosphatidylinositol 5-phosphate 4-kinase type-2 gamma	17	-0.337668	-1.6955	-1.09928	0.180953	1.21975	0.696737	0.156111	0.878903	1.69956	0.127862	0.573945	0.0199727	1.48859
Q91YD3	Dcp1a	mRNA-decapping enzyme 1A	5	0.0190863	-0.666465	-1.91908	-0.162369	0.978898	0.46146	1.29422	-0.00575455	1.39724	0.145686	0.399084	0.0400642	1.31867
Q91YQ5	Rpn1	Dolichyl-diphosphooligosaccharide--protein glycosyltransferase subunit 1	28	0.31566	1.70091	1.05309	0.0366286	-1.23883	-0.488503	-0.39551	-0.983442	1.96919	0.123392	-0.530376	0.0107352	0.692374
Q91YS8	Camk1	Calcium/calmodulin-dependent protein kinase type 1	6	1.13104	0.437125	1.00813	0.402752	-0.65438	-0.0282728	-0.346504	-1.94989	1.7432	0.122189	-0.565149	0.0180633	0.675886
Q91Z96	Bmp2k	BMP-2-inducible protein kinase	3	-0.434534	1.87348	0.91669	0.478735	-0.517103	-0.788929	-1.05915	-0.469183	1.53053	0.137547	-1.63778	0.0294758	0.32135
Q91ZE0	Tmlhe	Trimethyllysine dioxygenase, mitochondrial	8	-0.416096	1.20819	1.40992	0.447464	-0.0307303	-1.64243	-0.532568	-0.443745	1.30662	0.157133	-0.893922	0.0493604	0.538149
Q91ZF0	Dnajc24	DnaJ homolog subfamily C member 24	2	-0.148105	0.843308	1.78059	0.618698	-0.858031	-1.1658	-0.685534	-0.385128	1.94632	0.122817	-0.605516	0.0113156	0.657236
Q920N7	Syt12	Synaptotagmin-12	12	-0.555905	-0.757161	-1.908	0.35691	1.12721	0.463249	0.800376	0.473321	1.5712	0.137199	0.657795	0.0268413	1.57767
Q920P3	Brinp1	BMP/retinoic acid-inducible neural-specific protein 1	8	-0.154493	-0.374527	-1.97484	-0.24873	0.134729	0.303038	1.36337	0.951445	1.42589	0.141956	0.446494	0.0375067	1.36272
Q920P5	Ak5	Adenylate kinase isoenzyme 5	15	0.454438	-1.22911	-1.64215	-0.336191	1.34155	0.436735	0.425867	0.548864	1.42641	0.142652	0.767541	0.0374617	1.70237
Q920R0	Als2	Alsin	8	0.584244	-1.03845	-1.72049	-0.549721	0.952081	0.765176	0.104313	0.902855	1.39202	0.147332	0.581261	0.0405493	1.49616
Q921H8	Acaa1a	3-ketoacyl-CoA thiolase A, peroxisomal	5	-0.619583	0.848012	1.65972	0.966977	-0.734246	-0.884179	-0.865005	-0.371695	1.55871	0.136022	-0.499349	0.027624	0.707426
Q921T2	Tor1aip1	Torsin-1A-interacting protein 1	7	-0.103491	1.25542	1.40079	0.409272	-1.53645	-0.699823	-0.654191	-0.07152	1.71598	0.124915	-1.16696	0.0192319	0.445358
Q922R8	Pdia6	Protein disulfide-isomerase A6	19	0.00157154	2.2342	-0.0426385	0.46707	-0.752646	-0.592808	-0.601609	-0.713136	1.31844	0.156272	-0.439901	0.048035	0.737185
Q923D2	Blvrb	Flavin reductase (NADPH)	10	-0.711686	0.820514	1.33339	1.23048	-0.373523	-0.511768	-1.40819	-0.379217	1.33238	0.154056	-0.489298	0.0465175	0.712372
Q923L3	Csmd1	CUB and sushi domain-containing protein 1	3	-1.26545	-1.47003	-0.549348	0.236705	0.273458	0.80886	1.31349	0.652325	1.86048	0.1228	0.741352	0.0137887	1.67174
Q923S9	Rab30	Ras-related protein Rab-30	6	-0.00820381	-0.772509	-1.45941	-0.87265	0.130704	1.3093	1.27305	0.399713	1.98195	0.120953	0.532487	0.0104245	1.44642
Q924C1	Xpo5	Exportin-5	5	0.215623	-1.75925	-0.890249	-0.568088	0.180925	0.916525	1.121	0.783509	1.78081	0.120862	0.713383	0.0165649	1.63964
Q99JT1	Gatb	Glutamyl-tRNA(Gln) amidotransferase subunit B, mitochondrial	3	-0.417879	0.181737	-1.99312	-0.562368	0.721029	0.299907	1.28911	0.481592	1.47464	0.141978	0.498673	0.0335246	1.41291
Q99JW2	Acy1	Aminoacylase-1	16	-0.499622	0.429785	1.58509	1.26404	-0.191306	-0.874492	-0.551786	-1.16171	1.459	0.141982	-0.569091	0.0347539	0.674041
Q99JW4	Lims1	LIM and senescent cell antigen-like-containing domain protein 1	4	-0.295609	1.37859	1.24697	0.424438	-1.68266	-0.539113	-0.185065	-0.347558	1.4281	0.142775	-0.790752	0.0373165	0.578043
Q99JY0	Hadhb	Trifunctional enzyme subunit beta, mitochondrial	21	-0.314138	0.692978	1.74962	0.8863	-0.924021	-1.07828	-0.3556	-0.65685	1.80235	0.119135	-0.709254	0.0157635	0.611636
Q99KF1	Tmed9	Transmembrane emp24 domain-containing protein 9	4	0.63593	1.39958	0.230302	1.03263	-1.50651	-0.87375	-0.281783	-0.636401	2.42081	0.101425	-0.413455	0.00379483	0.750823
Q99KN2	Ciao1	Probable cytosolic iron-sulfur protein assembly protein CIAO1	6	-1.24826	-0.905831	-1.0044	-0.110625	0.67128	0.891102	0.182887	1.52385	2.34001	0.110297	0.396535	0.00457074	1.31634
Q99L13	Hibadh	3-hydroxyisobutyrate dehydrogenase, mitochondrial	16	-0.580581	0.880195	1.82725	0.596197	-0.711324	-0.738806	-0.229113	-1.04382	1.39041	0.147583	-0.47394	0.0406998	0.719996
Q99L88	Sntb1	Beta-1-syntrophin	7	-0.303345	1.03908	1.50892	0.748144	-0.804815	-1.28988	-0.821152	-0.076958	1.76563	0.122667	-0.652858	0.017154	0.636019
Q99LB7	Sardh	Sarcosine dehydrogenase, mitochondrial	15	-0.0185632	0.315983	2.12384	0.275618	-0.743059	-0.60453	-0.182065	-1.16722	1.35985	0.150277	-0.615515	0.0436662	0.652697
Q99MB7	Rnf141	RING finger protein 141	6	-0.609076	-1.73602	0.236861	-0.872717	1.31838	0.775131	0.623699	0.263746	1.74629	0.122963	0.561281	0.0179353	1.47558
Q99MP8	Brap	BRCA1-associated protein	3	0.00413122	-1.81128	-0.548165	-0.430614	0.469902	-0.126234	1.13661	1.30565	1.46738	0.142322	0.385952	0.0340897	1.30672
Q99MR0	Actl6b	Actin-like protein 6B	8	0.439597	-1.17638	-1.69216	-0.461214	0.735536	1.13313	0.516404	0.505082	1.60792	0.133677	0.797765	0.0246651	1.73841
Q99MR3	Slc12a9	Solute carrier family 12 member 9	6	0.316991	0.410039	1.71184	0.667152	-0.428068	-0.700988	-0.385546	-1.59142	1.96867	0.123119	-0.528436	0.010748	0.693306
Q99MX7	Tmem121b	Transmembrane protein 121B	6	0.600749	-1.20303	-1.4355	-0.895077	0.813351	1.02987	0.460592	0.629047	1.67093	0.12916	1.4672	0.0213341	2.76484
Q99PD7	Slc24a3	Sodium/potassium/calcium exchanger 3	2	-0.216157	-0.483341	-1.55692	-1.1453	1.06567	0.770364	0.903524	0.662171	2.75714	0.131294	1.29142	0.00174927	2.44769
Q99PL5	Rrbp1	Ribosome-binding protein 1	36	-0.56204	1.40404	1.08017	0.99718	-0.956381	-1.13413	-0.474523	-0.354326	1.65063	0.128918	-1.09305	0.0223546	0.468769
Q9CPW4	Arpc5	Actin-related protein 2/3 complex subunit 5	7	-1.41105	-0.679496	-0.786867	-0.217099	0.566667	0.326722	0.382709	1.81841	1.94635	0.123354	0.392369	0.011315	1.31255
Q9CQ62	Decr1	2,4-dienoyl-CoA reductase [(3E)-enoyl-CoA-producing], mitochondrial	15	-0.248235	0.46901	2.00304	0.710006	-0.677058	-0.818102	-0.578735	-0.859931	1.6724	0.129785	-0.708837	0.0212619	0.611813
Q9CQ65	Mtap	S-methyl-5'-thioadenosine phosphorylase	14	-0.635648	1.0552	1.57531	0.739252	-0.754291	-1.20377	-0.127972	-0.648078	1.40356	0.144929	-0.424272	0.039486	0.745215
Q9CQ73	Pkp2	Plakophilin-2	15	-0.96006	-0.675926	-1.17926	-0.202311	0.672759	-0.342537	1.27664	1.4107	1.80712	0.12016	0.63676	0.0155911	1.55483
Q9CQ85	Timm22	Mitochondrial import inner membrane translocase subunit Tim22	3	0.089828	-0.372435	-1.05912	-1.6913	0.856274	0.665462	0.229833	1.28146	1.83381	0.120857	0.528616	0.014662	1.44254
Q9CQJ8	Ndufb9	NADH dehydrogenase [ubiquinone] 1 beta subcomplex subunit 9	11	0.00203273	-0.32922	-1.53861	-1.14633	1.34443	0.998029	0.636861	0.0328076	1.79789	0.119036	0.433643	0.0159261	1.35064
Q9CQR4	Acot13	Acyl-coenzyme A thioesterase 13	6	-0.0409949	-0.836217	-1.68317	-0.46759	1.26252	0.112885	1.1972	0.455373	1.82503	0.122128	0.40936	0.0149614	1.3281
Q9CQW9	Ifitm3	Interferon-induced transmembrane protein 3	3	-0.312681	1.0958	1.00627	0.990513	-0.850455	-1.43295	-0.883813	0.387315	1.45977	0.142399	-1.70097	0.0346922	0.307579
Q9CQX0	Otub2	Ubiquitin thioesterase OTUB2	2	-0.0552641	-2.06349	-0.229553	-0.37089	1.17398	0.738534	0.0162538	0.790429	1.38584	0.147516	0.575752	0.0411301	1.49045
Q9CRB6	Tppp3	Tubulin polymerization-promoting protein family member 3	14	-0.629651	1.14942	1.258	1.14437	-0.71542	-1.06395	-0.355231	-0.787538	1.65479	0.128356	-0.845212	0.0221418	0.556629
Q9CTY5	Micu3	Calcium uptake protein 3, mitochondrial	16	-0.212544	-0.36356	-1.56872	-0.832488	0.761862	0.488037	1.68777	0.0396412	1.7404	0.121233	0.440253	0.0181802	1.35684
Q9CWB7		Glutaredoxin-like protein C5orf63 homolog	2	0.305979	-1.92163	-0.22471	-0.857393	1.04749	0.945488	0.0453559	0.659426	1.36087	0.150342	0.741559	0.0435643	1.67198
Q9CWF2	Tubb2b	Tubulin beta-2B chain	2	0.588178	0.133604	0.429271	1.70863	0.192554	-1.33821	-1.20031	-0.513718	1.56499	0.136879	-0.497738	0.0272275	0.708217
Q9CWF6	Bbs2	Bardet-Biedl syndrome 2 protein homolog	2	0.825366	1.10159	1.58651	-0.859134	-0.539057	-0.880611	-0.721983	-0.512677	1.31196	0.157399	-1.73525	0.0487577	0.300358
Q9CYL5	Glipr2	Golgi-associated plant pathogenesis-related protein 1	7	-0.666455	1.43013	1.14447	0.804811	-0.813355	-1.09977	-0.825432	0.0256031	1.37851	0.148545	-1.74031	0.04183	0.299305
Q9CZN8	Qrsl1	Glutamyl-tRNA(Gln) amidotransferase subunit A, mitochondrial	10	-0.159091	-0.38399	-0.638772	-1.94256	0.487355	1.06365	0.926381	0.647018	2.00521	0.123527	0.419355	0.00988069	1.33733
Q9CZS1	Aldh1b1	Aldehyde dehydrogenase X, mitochondrial	17	-1.47233	0.0653121	-0.280437	-1.40119	1.00579	0.769551	0.256788	1.05652	1.93514	0.123385	0.388518	0.0116107	1.30905
Q9D0F3	Lman1	Protein ERGIC-53	15	0.0250362	1.83346	0.972973	0.249972	-0.948359	-0.865516	-0.931083	-0.336483	1.92151	0.121721	-0.885549	0.0119809	0.541281
Q9D0I4	Stx17	Syntaxin-17	5	-0.343045	-1.97638	-0.2414	-0.448071	1.13181	1.02091	0.545186	0.310993	1.79244	0.118912	0.482407	0.0161273	1.39707
Q9D1D4	Tmed10	Transmembrane emp24 domain-containing protein 10	3	0.015191	1.93631	0.675515	0.350344	-1.16335	-0.776042	-0.816554	-0.221417	1.74049	0.121548	-0.568299	0.0181766	0.674412
Q9D1T0	Lingo1	Leucine-rich repeat and immunoglobulin-like domain-containing nogo receptor-interacting protein 1	12	0.614	-1.14242	-1.60442	-0.757285	0.672036	0.80552	0.516493	0.896081	1.60789	0.133502	0.933327	0.0246668	1.90967
Q9D2V7	Coro7	Coronin-7	23	-1.26903	-0.73638	-0.83328	-0.46913	0.172028	0.733252	0.711621	1.69092	2.44783	0.108205	0.440789	0.00356594	1.35735
Q9D3D0	Ttpal	Alpha-tocopherol transfer protein-like	4	0.274749	-1.69856	-0.808857	-0.555952	1.57579	0.362519	0.201521	0.648793	1.4708	0.141223	0.67711	0.0338222	1.59893
Q9D6E4	Ttc9b	Tetratricopeptide repeat protein 9B	6	0.615477	-1.78561	-0.687277	-0.956457	0.801796	0.840611	0.656251	0.515212	1.50337	0.137935	1.04642	0.031378	2.0654
Q9D6M3	Slc25a22	Mitochondrial glutamate carrier 1	13	0.576814	-1.29848	-0.80463	-1.21459	0.841999	0.280703	1.42616	0.192028	1.4117	0.143265	0.44858	0.0387527	1.3647
Q9D7A8	Armc1	Armadillo repeat-containing protein 1	12	-0.681552	-1.31536	-1.42856	0.290603	0.986251	0.905173	0.381958	0.861487	2.02652	0.122338	0.406861	0.00940773	1.3258
Q9D7S7	Rpl22l1	Ribosomal protein eL22-like 1	3	0.368077	-1.25806	-1.23372	-0.931116	1.34962	0.82566	0.477065	0.402479	1.87248	0.125328	0.604575	0.0134128	1.52053
Q9D7V2	Lysmd2	LysM and putative peptidoglycan-binding domain-containing protein 2	4	0.446389	-1.27437	-1.29106	-0.895163	1.29185	0.607295	0.400736	0.714327	1.80142	0.119174	0.557292	0.0157971	1.4715
Q9D7X1	Kctd4	BTB/POZ domain-containing protein KCTD4	8	-0.303929	0.149603	-1.94945	-0.849376	0.909289	0.461123	0.602327	0.980414	1.70213	0.127931	0.895477	0.0198549	1.86022
Q9D8B4	Ndufa11	NADH dehydrogenase [ubiquinone] 1 alpha subcomplex subunit 11	5	-0.408396	-0.244038	-1.8828	-0.112305	1.28696	0.941424	-0.331589	0.75074	1.3045	0.157581	0.543402	0.0496019	1.45741
Q9D8W7	Ociad2	OCIA domain-containing protein 2	9	-0.643961	-0.749322	-1.09301	-0.969919	1.65148	0.457406	0.525055	0.822263	2.97986	0.137263	0.729068	0.00104747	1.65757
Q9D8Z2	Triap1	TP53-regulated inhibitor of apoptosis 1	5	-0.465851	-1.56718	-0.704687	-0.757315	0.854096	1.07909	0.513306	1.04854	3.16685	0.115385	0.456523	0.000681005	1.37223
Q9D8Z6	Atg101	Autophagy-related protein 101	2	0.0356694	0.219016	-0.944071	-1.99397	0.569527	1.00739	0.296061	0.810376	1.34441	0.151824	0.825168	0.0452473	1.77174
Q9D924	Isca1	Iron-sulfur cluster assembly 1 homolog, mitochondrial	4	0.505155	-0.921693	-1.59774	-0.756316	1.30035	0.773639	0.693587	0.00302071	1.44811	0.142488	0.462997	0.0356358	1.3784
Q9DA03	Lyrm7	Complex III assembly factor LYRM7	2	-0.114051	-1.34886	-1.2378	0.0352203	1.1586	0.517091	-0.381057	1.37085	1.32432	0.155021	0.461496	0.0473893	1.37697
Q9DAM7	Tmem263	Transmembrane protein 263	4	-0.144285	-1.58594	-0.857934	-0.27506	1.45281	0.196775	-0.0122383	1.22587	1.56989	0.136883	0.399909	0.0269221	1.31942
Q9DB26	Phyhd1	Phytanoyl-CoA dioxygenase domain-containing protein 1	7	0.0720886	0.95643	1.38957	0.857894	-1.22853	-1.1589	-0.732432	-0.156118	2.35844	0.110917	-2.32468	0.00438084	0.199618
Q9DB75	Cdip1	Cell death-inducing p53-target protein 1	3	0.428389	-1.27718	-1.70555	-0.339236	0.850685	0.616111	0.571604	0.855177	1.61285	0.133646	0.505193	0.0243868	1.41931
Q9DBD5	Pelp1	Proline-, glutamic acid- and leucine-rich protein 1	5	-0.449452	-1.99954	-0.434422	0.222011	0.0819654	0.388828	1.14286	1.04775	1.31978	0.156378	0.586135	0.0478875	1.50122
Q9DBE0	Csad	Cysteine sulfinic acid decarboxylase	8	-0.266966	0.869859	1.91325	0.470171	-0.895218	-0.692232	-0.824854	-0.574013	1.75501	0.12255	-0.512781	0.017579	0.70087
Q9DBS1	Tmem43	Transmembrane protein 43	9	-0.276204	1.76074	1.20142	0.203968	-0.757281	-0.865425	-0.307184	-0.96004	1.6076	0.13323	-0.627215	0.0246831	0.647425
Q9DBS5	Klc4	Kinesin light chain 4	11	0.324759	0.375409	1.82884	0.647039	-0.632724	-1.32764	-0.818044	-0.397634	2.11428	0.115829	-0.629225	0.00768631	0.646524
Q9DC11	Plxdc2	Plexin domain-containing protein 2	6	-0.016258	0.979441	1.72684	0.376564	-1.36305	-0.77744	-0.350132	-0.575969	1.89391	0.126365	-0.632178	0.0127672	0.645202
Q9DC50	Crot	Peroxisomal carnitine O-octanoyltransferase	2	0.413577	0.215138	1.34649	0.688322	-0.290043	-0.0958421	-0.187837	-2.0898	1.32213	0.155292	-1.02668	0.0476287	0.490838
Q9DCD0	Pgd	6-phosphogluconate dehydrogenase, decarboxylating	20	-0.30767	0.930905	1.57456	0.94361	-0.659772	-0.891183	-0.499546	-1.0909	2.04002	0.122688	-0.395207	0.00911968	0.76038
Q9DCG9	Trmt112	Multifunctional methyltransferase subunit TRM112-like protein	3	0.169337	1.32545	1.43741	0.1275	-0.553507	-1.07344	-1.28518	-0.14757	1.88131	0.125699	-0.646287	0.0131429	0.638922
Q9DCN2	Cyb5r3	NADH-cytochrome b5 reductase 3	14	0.60563	0.545248	1.75247	0.00468521	-0.287136	-1.64422	-0.518956	-0.457723	1.63388	0.130356	-0.402744	0.0232335	0.756418
Q9EPL9	Acox3	Peroxisomal acyl-coenzyme A oxidase 3	6	-0.584008	0.930126	0.892831	1.62189	-1.08058	-0.576164	-0.335982	-0.868119	1.5666	0.137154	-0.744471	0.027127	0.596887
Q9EQF6	Dpysl5	Dihydropyrimidinase-related protein 5	32	1.72352	0.256625	0.323961	0.397488	-0.430302	-0.330816	-0.0975049	-1.84298	1.3653	0.149772	-0.594641	0.0431221	0.662209
Q9EQN3	Tsc22d4	TSC22 domain family protein 4	5	-0.633621	0.630509	1.84287	0.882208	-0.763508	-0.982158	-0.522502	-0.453798	1.38911	0.147543	-1.03024	0.0408217	0.489627
Q9EQP2	Ehd4	EH domain-containing protein 4	19	0.168298	1.52568	1.04838	0.387227	-1.30177	-1.18351	-0.107579	-0.536722	2.0157	0.12402	-0.688417	0.00964499	0.620535
Q9ERG0	Lima1	LIM domain and actin-binding protein 1	2	0.139387	-0.0115478	1.85449	0.894892	-0.900374	-0.666743	-0.0951141	-1.21499	1.58951	0.136495	-0.738345	0.0257331	0.599427
Q9ERL7	Gmfg	Glia maturation factor gamma	2	0.23826	1.33906	0.643619	0.7462	-1.57225	-0.218355	-1.28372	0.107194	1.72413	0.123574	-1.20769	0.0188741	0.432961
Q9ES34	Ube3b	Ubiquitin-protein ligase E3B	2	-0.25006	-1.85924	0.0508203	-1.02879	0.933395	0.711117	0.753223	0.689533	1.93252	0.122	0.499351	0.011681	1.41358
Q9ES74	Nek7	Serine/threonine-protein kinase Nek7	7	-0.368372	0.577265	1.51774	1.2618	-0.278126	-0.998502	-0.636953	-1.07485	1.75847	0.122466	-0.782242	0.0174394	0.581462
Q9ES97	Rtn3	Reticulon-3	20	0.523059	-1.06361	-1.53028	-0.926811	0.819088	0.891134	0.868048	0.419373	1.77363	0.122427	0.56334	0.0168411	1.47769
Q9ESJ4	Nckipsd	NCK-interacting protein with SH3 domain	24	0.468687	-0.960358	-1.08836	-1.40972	0.183714	1.00072	1.00617	0.799147	1.76062	0.122248	0.529059	0.0173532	1.44299
Q9ET30	Tm9sf3	Transmembrane 9 superfamily member 3	6	0.893711	1.1027	0.92618	0.313225	-1.68645	-0.90667	-0.0414223	-0.601272	2.25432	0.109311	-0.451262	0.0055678	0.731403
Q9ET77	Jph3	Junctophilin-3	10	0.189436	-1.75589	-0.950175	-0.276318	0.210475	0.561191	0.510777	1.51051	1.47632	0.142078	0.545655	0.0333949	1.45968
Q9JHK5	Plek	Pleckstrin	6	-0.543797	1.2621	0.842184	1.36335	-0.814923	-0.998188	-0.920089	-0.190639	1.65733	0.128653	-1.65522	0.0220124	0.31749
Q9JHU2	Palmd	Palmdelphin	10	-0.175788	-1.59128	-0.900286	-0.559165	0.477071	0.879698	0.403697	1.46605	2.23144	0.1115	0.524783	0.00586898	1.43872
[truncated: 55 more rows]

## Sheet: DEPs i4F+Dox vs i4F-P301S+Dox
Uniprot	Gene	Protein name	Peptides	TAU - DOX 1 Hip	TAU - DOX 2 Hip	TAU - DOX 3 Hip	WT - DOX 1 Hip	WT - DOX 2 Hip	WT - DOX 3 Hip	WT - DOX 4 Hip	Log -p-value	q-value	Log2 FoldChange	p-value	Fold Change
[truncated: 668 more rows]

[truncated: 1 more sheets: DEPs i4F-P301+VehVSi4F-P301+Veh]
